# Supplementary material for: Metabacillus dongyingensis sp. nov. Is Represented by the Plant Growth-Promoting Bacterium BY2G20 Isolated from Saline-Alkaline Soil and Enhances the Growth of Zea mays L. under Salt Stress
Source: mSystems. 2022 Mar 1;7(2):e01426-21. doi: 10.1128/msystems.01426-21 (PMC9040632; doi:10.1128/msystems.01426-21)
Supplement: TABLE S2 [file msystems.01426-21-st002.xlsx]

## Sheet: Public 16S rRNA sequences
Public 16S rRNA sequences in Fig. 1A and Fig. S1 obtained from the 16sRNA database in EzBioCloud and LPSN
Species	Strain name	Accession No.	Completeness (%)
Metabacillus endolithicus	JC267	LM994040	94.8
Metabacillus fastidiosus	DSM 91	X60615	95.9
Metabacillus galliciensis	BFLP-1	FM162181	99.9
Metabacillus halosaccharovorans	E33	HQ433447	97.6
Metabacillus herbersteinensis	D-1-5a	AJ781029	99.5
Metabacillus idriensis	SMC 4352-2	AY904033	97.3
Metabacillus indicus	Sd/3	AJ583158	100
Metabacillus iocasae	S36	KY462210	99.8
Metabacillus lacus	AK74	LT844664	98
Metabacillus litoralis	SW-211	AY608605	100
Metabacillus malikii	NCCP 662	AB968093	100
Metabacillus mangrovi	AK61	HG974242	99.6
Metabacillus niabensis	4T19	AY998119	99.7
Metabacillus sediminilitoris	DSL-17	MN067806	96.5
Metabacillus crassostreae	JSM 100118	HQ419276	99.7

## Sheet: Public genome data
Public genome sequences in Fig. 1B obtained from the GenBank database in NCBI
Strain name		Accession No.	Length (bp)
Metabacillus fastidiosus	NBRC 101226	GCA_001591625.1	4410645
Metabacillus halosaccharovorans	DSM 25387	GCA_002019635.1	5399367
Metabacillus idriensis	DSM 19097	GCA_904423875.1	4889597
Metabacillus indicus	DSM 16189	GCA_000709935.2	4072175
Metabacillus lacus	KCTC 33946	GCA_009674805.1	4105380
Metabacillus litoralis	SW-211	GCA_007994985.1	4884777
Metabacillus mangrovi	KCTC 33872	GCA_009711125.1	4067303
Metabacillus niabensis	Q2603	GCA_902829255.1	4987608
Metabacillus crassostreae	DSM 24486	GCA_016908395.1	4900422
Metabacillus schmidteae	Marseille-P9898	GCA_903166545.1	5499502

## Sheet: Public pBY2G20-related data
Public pBY2G20-related sequences in Fig. 3 obtained from the GenBank database in NCBI
Sequence name	Type	Accession No.	Length (bp)	GC content (%)	Isolation source	No. of homologs to pBY2G20 (evalue > 1e-8; identity > 80%)
Metabacillus sp. KUDC1714	Chromosome	CP055263.1	5764082	35.7	soil	54
Priestia megaterium S2	Chromosome	CP051128.1	6468885	38.6	NA	47
Brevibacterium sp. PAMC23299	Chromosome	CP060291.1	5627646	40.5	soil	37
Brevibacterium frigoritolerans ZB201705	Chromosome	CP030063.1	5475560	40.5	soil	35
Bacillus simplex SH-B26	Chromosome	CP011008.1	5345500	39.9	sugar beet rhizosphere	35
Priestia flexa 1-2-1	Chromosome	CP040367.1	3892082	38.1	ocean sediment	21
