# Supplementary material for: Metabacillus dongyingensis sp. nov. Is Represented by the Plant Growth-Promoting Bacterium BY2G20 Isolated from Saline-Alkaline Soil and Enhances the Growth of Zea mays L. under Salt Stress
Source: mSystems. 2022 Mar 1;7(2):e01426-21. doi: 10.1128/msystems.01426-21 (PMC9040632; doi:10.1128/msystems.01426-21)
Supplement: TABLE S3 [file msystems.01426-21-st003.xlsx]

## Sheet: Genomic islands
Genomic island	Start	End	Region length (bp)	Location	GC content
GI-1	389045	393718	4674	Chromosome	0.414206
GI-2	491463	495911	4449	Chromosome	0.334457
GI-3	950454	966994	16541	Chromosome	0.43764
GI-4	1097497	1108655	11159	Chromosome	0.354422
GI-5	1387325	1418544	31220	Chromosome	0.35221
GI-6	1487440	1505766	18327	Chromosome	0.285699
GI-7	1524513	1539914	15402	Chromosome	0.336515
GI-8	2308591	2330351	21761	Chromosome	0.366527
GI-9	2340547	2398288	57742	Chromosome	0.345987
GI-10	2420644	2466626	45983	Chromosome	0.327599
GI-11	2684150	2696843	12694	Chromosome	0.282023
GI-12	3067536	3071613	4078	Chromosome	0.315841
GI-13	3098141	3102748	4608	Chromosome	0.368273
GI-14	4500609	4505383	4775	Chromosome	0.359372
GI-15	4552871	4558046	5176	Chromosome	0.422913
GI-16	4752487	4761024	8538	Chromosome	0.311665
GI-17	4984519	5019269	34751	Chromosome	0.347155

## Sheet: Prophage
Region	Location	Region Length	Completeness	Start	End	Most Common Phage	GC %
Prophage 1	Chromosome	14Kb	incomplete	1387568	1401660	PHAGE_Bacill_Mgbh1_NC_041879(1)	0.3474

## Sheet: tRNA
tRNA	Location	Strand	Start	End
tRNA-Ile-GAT	Chromosome	+	14076	14152
tRNA-Ala-TGC	Chromosome	+	14169	14244
tRNA-Ser-TGA	Chromosome	+	25306	25398
tRNA-Ile-GAT	Chromosome	+	39257	39333
tRNA-Ala-TGC	Chromosome	+	39350	39425
tRNA-Met-CAT	Chromosome	+	76866	76942
tRNA-Glu-TTC	Chromosome	+	76951	77022
tRNA-Val-TAC	Chromosome	+	102262	102337
tRNA-Thr-TGT	Chromosome	+	102384	102459
tRNA-Lys-TTT	Chromosome	+	102632	102707
tRNA-Leu-TAG	Chromosome	+	102722	102805
tRNA-Gly-GCC	Chromosome	+	102812	102883
tRNA-Leu-TAA	Chromosome	+	102894	102982
tRNA-Arg-ACG	Chromosome	+	102997	103073
tRNA-Pro-TGG	Chromosome	+	103078	103154
tRNA-Ala-TGC	Chromosome	+	103171	103246
tRNA-Asn-GTT	Chromosome	+	174906	174980
tRNA-Thr-GGT	Chromosome	+	174982	175054
tRNA-Glu-TTC	Chromosome	+	175074	175148
tRNA-Val-TAC	Chromosome	+	175196	175271
tRNA-Thr-TGT	Chromosome	+	175334	175409
tRNA-Tyr-GTA	Chromosome	+	175419	175503
tRNA-Gln-TTG	Chromosome	+	175615	175689
tRNA-Lys-TTT	Chromosome	+	175832	175907
tRNA-Gly-GCC	Chromosome	+	175912	175986
tRNA-Ala-TGC	Chromosome	+	176005	176080
tRNA-Asn-GTT	Chromosome	+	254537	254611
tRNA-Ser-GCT	Chromosome	+	254618	254708
tRNA-Glu-TTC	Chromosome	+	254725	254796
tRNA-Val-TAC	Chromosome	+	254825	254900
tRNA-Asp-GTC	Chromosome	+	254909	254984
tRNA-Gln-TTG	Chromosome	+	254991	255065
tRNA-Lys-TTT	Chromosome	+	255230	255305
tRNA-Leu-TAG	Chromosome	+	255321	255404
tRNA-Leu-GAG	Chromosome	+	255423	255508
tRNA-Arg-ACG	Chromosome	+	255597	255673
tRNA-Pro-TGG	Chromosome	+	255694	255770
tRNA-Gly-TCC	Chromosome	+	255785	255858
tRNA-Met-CAT	Chromosome	+	260881	260957
tRNA-Asp-GTC	Chromosome	+	260961	261036
tRNA-Asn-GTT	Chromosome	+	695776	695850
tRNA-Ser-GGA	Chromosome	+	695855	695944
tRNA-Glu-TTC	Chromosome	+	695959	696033
tRNA-Val-TAC	Chromosome	+	696050	696125
tRNA-Met-CAT	Chromosome	+	696170	696246
tRNA-Asp-GTC	Chromosome	+	696250	696325
tRNA-Phe-GAA	Chromosome	+	696352	696427
tRNA-Thr-TGT	Chromosome	+	696441	696516
tRNA-Tyr-GTA	Chromosome	+	696527	696611
tRNA-Trp-CCA	Chromosome	+	696629	696702
tRNA-His-GTG	Chromosome	+	696730	696805
tRNA-Gln-TTG	Chromosome	+	696838	696912
tRNA-Gly-GCC	Chromosome	+	696972	697046
tRNA-Cys-GCA	Chromosome	+	697055	697128
tRNA-Leu-TAA	Chromosome	+	697148	697236
tRNA-Leu-CAA	Chromosome	+	697257	697337
tRNA-Gly-TCC	Chromosome	+	708520	708593
tRNA-Val-GAC	Chromosome	+	1387520	1387591
tRNA-Gln-TTG	Chromosome	+	3543461	3543532
tRNA-Arg-TCT	Chromosome	-	3761941	3762016
tRNA-Glu-TTC	Chromosome	-	4029845	4029916
tRNA-Ser-GCT	Chromosome	-	4029931	4030021
tRNA-Asn-GTT	Chromosome	-	4030027	4030101
tRNA-Ile-GAT	Chromosome	-	4030136	4030212
tRNA-Gly-TCC	Chromosome	-	4030217	4030290
tRNA-His-GTG	Chromosome	-	4030307	4030382
tRNA-Phe-GAA	Chromosome	-	4030423	4030498
tRNA-Asp-GTC	Chromosome	-	4030557	4030632
tRNA-Met-CAT	Chromosome	-	4030636	4030712
tRNA-Ser-TGA	Chromosome	-	4030801	4030893
tRNA-Met-CAT	Chromosome	-	4030910	4030986
tRNA-Met-CAT	Chromosome	-	4030994	4031070
tRNA-Ala-TGC	Chromosome	-	4031102	4031177
tRNA-Pro-TGG	Chromosome	-	4031195	4031271
tRNA-Arg-ACG	Chromosome	-	4031277	4031353
tRNA-Leu-TAA	Chromosome	-	4031368	4031456
tRNA-Gly-GCC	Chromosome	-	4031466	4031537
tRNA-Leu-TAG	Chromosome	-	4031544	4031627
tRNA-Lys-TTT	Chromosome	-	4031641	4031716
tRNA-Thr-TGT	Chromosome	-	4031891	4031966
tRNA-Val-TAC	Chromosome	-	4032033	4032108
tRNA-Ala-GGC	Chromosome	+	4048084	4048159
tRNA-Arg-CCG	Chromosome	-	4577157	4577235
tRNA-Phe-GAA	Chromosome	-	5030385	5030457

## Sheet: Insert sequences
IS element	Location	Strand	Start	End	IS family
IS element 1	Chromosome	-	1535558	1536151	ISBth8_PEP3
IS element 2	Chromosome	-	2387185	2387778	ISBth8_PEP3
IS element 3	Chromosome	-	4156693	4157376	IS231K_PEP3
IS element 4	Chromosome	-	4223448	4223915	ISBth5_PEP2
IS element 5	Chromosome	+	4505000	4505383	ISHaha5_PEP
IS element 6	Plasmid	+	147638	147844	ISBce11_PEP
IS element 7	Plasmid	+	147884	148138	ISBth5_PEP4
IS element 8	Plasmid	+	176849	177418	IS653_PEP
IS element 9	Plasmid	+	205991	207268	IS650_PEP

## Sheet: CRISPRs
CRISPR	Location	Start	End	Repeats	Average Repeat Length	Average Spacer Length
CRISPR-1	Chromosome	2526904	2528185	26	22	28

## Sheet: Secondary metabolite regions
Region	Type	Location	From	To	Most similar known cluster	Known cluster type	Similarity
Secondary metabolite region 1	RRE-containing	Chromosome	2332488	2352462
Secondary metabolite region 2	lassopeptide	Chromosome	2668696	2692606	paeninodin	RiPP	1
Secondary metabolite region 3	siderophore	Chromosome	2723881	2739317
Secondary metabolite region 4	terpene	Chromosome	2782566	2803706
Secondary metabolite region 5	NRPS,T1PKS	Chromosome	2940637	3010533	paenilamicin	NRP + Polyketide	0.35
Secondary metabolite region 6	terpene	Chromosome	3188557	3209378
Secondary metabolite region 7	T3PKS	Chromosome	3261363	3302463
Secondary metabolite region 8	LAP,RiPP-like	Chromosome	4062489	4086025
