# Supplementary material for: Metabacillus dongyingensis sp. nov. Is Represented by the Plant Growth-Promoting Bacterium BY2G20 Isolated from Saline-Alkaline Soil and Enhances the Growth of Zea mays L. under Salt Stress
Source: mSystems. 2022 Mar 1;7(2):e01426-21. doi: 10.1128/msystems.01426-21 (PMC9040632; doi:10.1128/msystems.01426-21)
Supplement: TABLE S4 [file msystems.01426-21-st004.xlsx]

## Sheet: Potential horizontal genes
Potential horizontal genes	HGTector scores	Potential donor	Location	Strand	Start	End	Function	RAST annotation
Horizontal gene 1	0.507804	Bacillales	Chromosome	+	27111	28226	4-hydroxyphenylpyruvate dioxygenase (EC 1.13.11.27)	isu;Plastoquinone_and_Tocopherol_Biosynthesis isu;Tocopherol_Biosynthesis icw(1);Homogentisate_pathway_of_aromatic_compound_degradation isu;Aromatic_amino_acid_degradation isu;Plastoquinone_Biosynthesis
Horizontal gene 2	0.636217	Bacillales	Chromosome	+	28873	29802	Fumarylacetoacetate hydrolase family protein	idu(3);Gentisate_degradation idu(3);Salicylate_and_gentisate_catabolism
Horizontal gene 3	0.580232	Bacillales	Chromosome	+	29807	30958	Homogentisate 1,2-dioxygenase (EC 1.13.11.5)	isu;Homogentisate_pathway_of_aromatic_compound_degradation
Horizontal gene 4	0.523311	Firmicutes	Chromosome	-	208802	209749	Cell division-associated, ATP-dependent zinc metalloprotease FtsH
Horizontal gene 5	0.567237	Terrabacteria group	Chromosome	-	211110	212825	Efflux ABC transporter, permease/ATP-binding protein YwjA
Horizontal gene 6	0.624052	Firmicutes	Chromosome	-	281465	282985	2,6-beta-fructan 6-levanbiohydrolase (EC 3.2.1.64)
Horizontal gene 7	0.637399	Bacteria	Chromosome	+	284767	285000	Kynurenine formamidase, bacterial (EC 3.5.1.9)	idu(1);NAD_and_NADP_cofactor_biosynthesis_global idu(1);Aromatic_amino_acid_degradation
Horizontal gene 8	0.554939	Paenibacillaceae	Chromosome	-	399497	400930	Sodium/glutamine symporter glnT
Horizontal gene 9	0.604645	Firmicutes	Chromosome	-	413277	414194	Transcriptional regulator, AraC family
Horizontal gene 10	0.631614	Bacillales	Chromosome	+	434143	435072	Efflux ABC transporter, ATP-binding protein
Horizontal gene 11	0.630038	Bacillales	Chromosome	+	441658	442758	Metallo-dependent hydrolases, subgroup B
Horizontal gene 12	0.62073	Bacillales	Chromosome	+	442736	443842	L-seryl-tRNA(Sec) selenium transferase-related protein
Horizontal gene 13	0.622135	Bacillales	Chromosome	+	444592	445608	Carbohydrate kinase, PfkB family
Horizontal gene 14	0.502612	Bacillales	Chromosome	+	445620	446336	Transcriptional regulator, GntR family
Horizontal gene 15	0.538865	Terrabacteria group	Chromosome	-	458340	459791	Transcriptional regulator, GntR family domain / Aspartate aminotransferase (EC 2.6.1.1)	idu(8);Coenzyme_M_biosynthesis_--_gjo idu(8);Glutamine,_Glutamate,_Aspartate_and_Asparagine_Biosynthesis idu(8);CBSS-216591.1.peg.168 idu(8);Threonine_and_Homoserine_Biosynthesis
Horizontal gene 16	0.633023	Bacillales	Chromosome	+	499604	500425	NAD synthetase (EC 6.3.1.5)	icw(1);NAD_and_NADP_cofactor_biosynthesis_global
Horizontal gene 17	0.600265	Bacillales	Chromosome	+	537975	539165	Extracellular ribonuclease Bsn	isu;Ribonucleases_in_Bacillus isu;External_and_Outer_Membrane_Nucleases
Horizontal gene 18	0.600664	Paenibacillaceae	Chromosome	+	566471	567478	Ferric iron ABC transporter, ATP-binding protein
Horizontal gene 19	0.501516	Bacteria	Chromosome	+	570033	571145	2-aminoethylphosphonate:pyruvate aminotransferase (EC 2.6.1.37)	isu;Phosphonate_metabolism
Horizontal gene 20	0.628549	Bacillales	Chromosome	+	595023	596204	3-ketoacyl-CoA thiolase (EC 2.3.1.16) @ Acetyl-CoA acetyltransferase (EC 2.3.1.9)	idu(4);CBSS-246196.1.peg.364 idu(6);Serine-glyoxylate_cycle idu(4);Serine-glyoxylate_cycle idu(4);n-Phenylalkanoic_acid_degradation idu(6);Ethylmalonyl-CoA_pathway_of_C2_assimilation,_GJO idu(6);Polyhydroxybutyrate_metabolism idu(4);Polyhydroxybutyrate_metabolism idu(4);Isoleucine_degradation idu(4);Fatty_acid_metabolism_cluster idu(4);Biotin_biosynthesis icw(1);Lysine_fermentation idu(6);Isopren…
Horizontal gene 21	0.59885	Firmicutes	Chromosome	-	641492	643198	Chaperone protein HscC
Horizontal gene 22	0.623927	Bacillales	Chromosome	+	701491	702432	Multiple sugar ABC transporter, permease protein MsmF
Horizontal gene 23	0.602578	Bacillales	Chromosome	+	702432	703259	Multiple sugar ABC transporter, permease protein MsmG
Horizontal gene 24	0.637996	Bacillales	Chromosome	+	703342	704625	Multiple sugar ABC transporter, substrate-binding protein MsmE
Horizontal gene 25	0.516499	Bacillales	Chromosome	-	736210	736926	Transcriptional regulatory protein YvrH
Horizontal gene 26	0.566483	Bacteria	Chromosome	-	791450	792466	Transcriptional regulator YcjW, LacI family, possibly involved in maltodextrin utilization pathway
Horizontal gene 27	0.541068	Bacillales	Chromosome	+	792979	794676	Uncharacterized glycosyltransferase YcjM
Horizontal gene 28	0.612543	Bacilli	Chromosome	+	794677	795975	ABC-type sugar transport system, periplasmic binding protein YcjN
Horizontal gene 29	0.573882	Bacteria	Chromosome	+	796181	797050	Inner membrane ABC transporter permease protein YcjO
Horizontal gene 30	0.626561	Bacteria	Chromosome	+	797050	797904	Inner membrane ABC transporter permease protein YcjP
Horizontal gene 31	0.596119	Bacteria	Chromosome	+	797936	798994	Zinc-type alcohol dehydrogenase YcjQ
Horizontal gene 32	0.62154	Bacteria	Chromosome	+	799125	799919	Sugar phosphate isomerases/epimerases family protein YcjR
Horizontal gene 33	0.632119	Bacteria	Chromosome	+	799933	800970	Putative oxidoreductase YcjS (EC 1.-.-.-), NADH-binding
Horizontal gene 34	0.631902	Bacillales	Chromosome	+	800967	803195	Uncharacterized glycosyl hydrolase YcjT
Horizontal gene 35	0.571997	Bacillales	Chromosome	+	803262	803939	Beta-phosphoglucomutase (EC 5.4.2.6)	isu;N-Acetyl-Galactosamine_and_Galactosamine_Utilization
Horizontal gene 36	0.596717	Bacteria	Chromosome	+	854210	855247	Perfringolysin O regulator protein PfoR
Horizontal gene 37	0.600447	Brevibacillus sp. SCSIO 07484	Chromosome	+	868946	870022	Spermidine/putrescine import ABC transporter ATP-binding protein PotA (TC 3.A.1.11.1)
Horizontal gene 38	0.61193	Bacteria	Chromosome	+	880956	881483	hypothetical protein
Horizontal gene 39	0.630276	Bacilli	Chromosome	+	917547	917906	Transcriptional regulator, HxlR family
Horizontal gene 40	0.626549	Bacillales	Chromosome	-	918581	919978	Transcriptional regulator, GntR family domain / Aspartate aminotransferase (EC 2.6.1.1)	idu(8);Coenzyme_M_biosynthesis_--_gjo idu(8);Glutamine,_Glutamate,_Aspartate_and_Asparagine_Biosynthesis idu(8);CBSS-216591.1.peg.168 idu(8);Threonine_and_Homoserine_Biosynthesis
Horizontal gene 41	0.531911	Scopulibacillus darangshiensis	Chromosome	-	1010618	1011706	Autoinducer 2 (AI-2) ABC transporter, substrate-binding protein
Horizontal gene 42	0.598533	Scopulibacillus darangshiensis	Chromosome	+	1016536	1018095	Autoinducer 2 (AI-2) kinase LsrK (EC 2.7.1.-)
Horizontal gene 43	0.57425	Bacillales	Chromosome	+	1033219	1035930	alpha-mannosidase (EC 3.2.1.24)
Horizontal gene 44	0.524752	Bacillales	Chromosome	+	1035945	1037264	hypothetical protein
Horizontal gene 45	0.566585	Bacillales	Chromosome	+	1048473	1049444	ABC transporter, permease protein 2 (cluster 1, maltose/g3p/polyamine/iron)
Horizontal gene 46	0.552439	Bacillales	Chromosome	+	1049483	1050946	ABC transporter, substrate-binding protein (cluster 1, maltose/g3p/polyamine/iron)
Horizontal gene 47	0.517112	Bacillales	Chromosome	+	1060485	1061507	Myo-inositol 2-dehydrogenase 1 (EC 1.1.1.18)	idu(7);Inositol_catabolism
Horizontal gene 48	0.637641	Bacillales	Chromosome	+	1096353	1097324	Transcriptional regulator, LacI family
Horizontal gene 49	0.595248	Paenisporosarcina quisquiliarum	Chromosome	+	1098013	1098249	Retron-type RNA-directed DNA polymerase (EC 2.7.7.49)	idu(1);Group_II_intron-associated_genes
Horizontal gene 50	0.611069	Firmicutes	Chromosome	-	1098690	1099607	Transcriptional regulator, AraC family
Horizontal gene 51	0.486148	Bacillales	Chromosome	+	1102680	1103531	Putative DNA-binding protein
Horizontal gene 52	0.527669	Bacillales	Chromosome	+	1105034	1106137	Nutrient germinant receptor inner membrane subunit B (GerKB/GerAB/GerBB)
Horizontal gene 53	0.503024	Terrabacteria group	Chromosome	+	1107699	1108655	hypothetical protein
Horizontal gene 54	0.637007	Bacillales	Chromosome	+	1134418	1135719	Maltodextrin ABC transporter, permease protein MdxF
Horizontal gene 55	0.573134	Bacillales	Chromosome	+	1148016	1148954	Manganese-dependent inorganic pyrophosphatase (EC 3.6.1.1)	isu;Phosphate_metabolism
Horizontal gene 56	0.5768	Bacillales	Chromosome	+	1331968	1332939	ABC transport system, periplasmic substrate-binding protein Z5689
Horizontal gene 57	0.549248	Bacillales	Chromosome	+	1333049	1334602	ABC transporter, ATP-binding protein (cluster 2, ribose/xylose/arabinose/galactose) / ABC transporter, ATP-binding protein (cluster 2, ribose/xylose/arabinose/galactose)
Horizontal gene 58	0.598067	Bacillales	Chromosome	+	1334609	1335595	Ribose ABC transporter, permease protein RbsC (TC 3.A.1.2.1)
Horizontal gene 59	0.622145	Bacillales	Chromosome	+	1347106	1348686	Nutrient germinant receptor inner membrane subunit A (GerKA/GerAA/GerBA)
Horizontal gene 60	0.552374	Bacillales	Chromosome	+	1348714	1349817	Nutrient germinant receptor inner membrane subunit B (GerKB/GerAB/GerBB)
Horizontal gene 61	0.568584	Bacteria	Chromosome	+	1405332	1405700	small multidrug resistance protein
Horizontal gene 62	0.625306	Bacillales	Chromosome	-	1407122	1407862	Short-chain dehydrogenase/reductase homolog YusRS
Horizontal gene 63	0.550585	Planococcaceae	Chromosome	-	1433534	1434736	hypothetical protein
Horizontal gene 64	0.611531	Bacillales	Chromosome	+	1438528	1439190	[NiFe] hydrogenase nickel incorporation-associated protein HypB	icw(2);NiFe_hydrogenase_maturation
Horizontal gene 65	0.544824	Planococcaceae	Chromosome	+	1442802	1443809	[NiFe] hydrogenase metallocenter assembly protein HypE	icw(4);NiFe_hydrogenase_maturation
Horizontal gene 66	0.547364	Bacteria	Chromosome	+	1483836	1484027	hypothetical protein
Horizontal gene 67	0.609668	Bacillales	Chromosome	+	1542435	1543751	Citrate/H+ symporter of CitMHS family
Horizontal gene 68	0.569677	Bacillales	Chromosome	+	1554580	1555443	hypothetical protein
Horizontal gene 69	0.552496	Terrabacteria group	Chromosome	+	1561586	1562530	ABC transporter, permease protein 1 (cluster 1, maltose/g3p/polyamine/iron)
Horizontal gene 70	0.513008	Terrabacteria group	Chromosome	+	1562548	1563381	ABC transporter, permease protein 2 (cluster 1, maltose/g3p/polyamine/iron)
Horizontal gene 71	0.603591	Paenibacillaceae	Chromosome	+	1563474	1564460	hypothetical protein
Horizontal gene 72	0.51149	Bacteria	Chromosome	+	1575259	1575864	Phosphonate utilization associated acetyltransferase
Horizontal gene 73	0.633968	Bacillales	Chromosome	+	1594637	1595407	Alkanesulfonate ABC transporter ATP-binding protein SsuB
Horizontal gene 74	0.537665	Bacillales	Chromosome	+	1595423	1596268	Alkanesulfonate ABC transporter permease protein SsuC
Horizontal gene 75	0.620972	Firmicutes	Chromosome	+	1609391	1609714	hypothetical protein
Horizontal gene 76	0.556665	Paenibacillaceae	Chromosome	+	1711437	1712897	Gluconate transporter family protein	idu(1);D-gluconate_and_ketogluconates_metabolism
Horizontal gene 77	0.618966	Firmicutes	Chromosome	+	1721529	1722107	Tellurium resistance protein TerD
Horizontal gene 78	0.597343	Paenibacillaceae	Chromosome	+	1732377	1733327	ABC transporter, permease protein 1 (cluster 1, maltose/g3p/polyamine/iron)
Horizontal gene 79	0.578289	Paenibacillaceae	Chromosome	+	1733324	1734166	Predicted rhamnose oligosaccharide ABC transport system, permease component
Horizontal gene 80	0.614342	Bacteria	Chromosome	-	1773174	1773614	Organic hydroperoxide resistance transcriptional regulator	isu;Oxidative_stress isu;CBSS-269482.1.peg.1294
Horizontal gene 81	0.552035	Thermoactinomycetaceae	Chromosome	+	1773732	1774145	Organic hydroperoxide resistance protein	icw(1);Oxidative_stress icw(1);CBSS-269482.1.peg.1294
Horizontal gene 82	0.599578	Bacteria	Chromosome	+	1809921	1810418	Methylated-DNA--protein-cysteine methyltransferase (EC 2.1.1.63)	idu(1);DNA_repair,_bacterial idu(1);CBSS-393124.3.peg.2657
Horizontal gene 83	0.632016	Bacillales	Chromosome	+	1876594	1877013	Sporulation-specific extracellular nuclease NucB
Horizontal gene 84	0.589832	Bacteria	Chromosome	+	1957061	1957264	Cold shock protein of CSP family
Horizontal gene 85	0.56899	Terrabacteria group	Chromosome	+	2336678	2337277	Dehydrogenase
Horizontal gene 86	0.538527	Bacteria	Chromosome	+	2353724	2354155	Bis(5'-nucleosyl)-tetraphosphatase (asymmetrical) (EC 3.6.1.17)	idu(1);CBSS-176299.4.peg.1996A idu(1);pyrimidine_conversions
Horizontal gene 87	0.603255	Terrabacteria group	Chromosome	+	2361092	2362204	Vancomycin (or other glycopeptides) histidine kinase VanS => VanF/M-type
Horizontal gene 88	0.560152	Terrabacteria group	Chromosome	+	2362307	2363185	D-Ala-D-Ala dipeptidase/carboxypeptidase (EC 3.4.16.4)(EC 3.4.13.22) => VanXY-unclassified
Horizontal gene 89	0.568191	Bacillales	Chromosome	+	2390119	2390817	Two-component transcriptional response regulator, OmpR family
Horizontal gene 90	0.537136	Paenibacillus	Chromosome	+	2402407	2402880	Ribose-5-phosphate isomerase B (EC 5.3.1.6)
Horizontal gene 91	0.489254	Paenibacillus	Chromosome	+	2406107	2407009	ABC transporter, permease protein 2 (cluster 1, maltose/g3p/polyamine/iron)
Horizontal gene 92	0.575459	Bacillales	Chromosome	-	2428096	2428650	Transcriptional regulator, Xre-family with cupin domain
Horizontal gene 93	0.612841	Bacillales	Chromosome	-	2502268	2503050	Uncharacterized protein YcgL
Horizontal gene 94	0.61843	Bacillales	Chromosome	-	2504202	2505482	Uncharacterized MFS-type transporter
Horizontal gene 95	0.571746	Bacillales	Chromosome	-	2517907	2519157	Beta-ureidopropionase (EC 3.5.1.6)	isu;L-2-amino-thiazoline-4-carboxylic_acid-Lcysteine_conversion isu;Hydantoin_metabolism
Horizontal gene 96	0.61952	Bacteria	Chromosome	-	2519739	2521988	Formate dehydrogenase-O, major subunit (EC 1.2.1.2)	isu;Formate_hydrogenase
Horizontal gene 97	0.530862	Firmicutes	Chromosome	-	2583866	2584120	hypothetical protein
Horizontal gene 98	0.603978	Paenibacillus	Chromosome	+	2587841	2589379	Multidrug resistance protein Bmr3 => resistance to puromycin, tosufloxacin, norfloxacin
Horizontal gene 99	0.602541	Firmicutes	Chromosome	-	2589629	2590216	NAD(P)H oxidoreductase YrkL @ Putative NADPH-quinone reductase (modulator of drug activity B) @ Flavodoxin 2	idu(1);Flavodoxin
Horizontal gene 100	0.562862	Firmicutes	Chromosome	-	2651976	2653016	Zinc-type alcohol dehydrogenase-like protein
Horizontal gene 101	0.550124	Terrabacteria group	Chromosome	-	2696857	2697771	hypothetical protein
Horizontal gene 102	0.603394	Bacteria	Chromosome	-	2770176	2770484	FIG01227825: hypothetical protein
Horizontal gene 103	0.619604	Paenibacillus	Chromosome	-	2806931	2807236	hypothetical protein
Horizontal gene 104	0.573304	Bacilli	Chromosome	-	2841025	2841351	Transcriptional regulator YodB, HxlR family
Horizontal gene 105	0.631926	Bacteria	Chromosome	-	2847458	2847982	hypothetical protein
Horizontal gene 106	0.59134	Terrabacteria group	Chromosome	+	2864188	2865051	Aminoglycoside 6-nucleotidyltransferase (EC 2.7.7.-) => ANT(6)-I
Horizontal gene 107	0.633274	Bacteria	Chromosome	-	2865206	2865634	hypothetical protein
Horizontal gene 108	0.587077	Jeotgalibacillus soli	Chromosome	-	2884444	2886072	Uncharacterized MFS-type transporter
Horizontal gene 109	0.638104	Bacillales	Chromosome	-	2904163	2904600	hypothetical protein
Horizontal gene 110	0.586086	Bacillales	Chromosome	-	2922346	2923755	6-phospho-beta-glucosidase (EC 3.2.1.86)	idu(3);Beta-Glucoside_Metabolism
Horizontal gene 111	0.569277	Paenibacillaceae	Chromosome	-	2995077	2995583	Acetyltransferase, GNAT family
Horizontal gene 112	0.615746	Bacillales	Chromosome	-	3021953	3022816	ATPase component of general energizing module of ECF transporters	icw(2);ECF_class_transporters
Horizontal gene 113	0.554009	Firmicutes	Chromosome	-	3048545	3049315	Mll2313 protein
Horizontal gene 114	0.634703	Bacillales	Chromosome	-	3062730	3064526	beta-galactosidase (EC 3.2.1.23)
Horizontal gene 115	0.620617	Bacillales	Chromosome	-	3076521	3077213	ankyrin repeat domain protein
Horizontal gene 116	0.557276	Bacillales	Chromosome	-	3077354	3078040	Two-component transcriptional response regulator, OmpR family
Horizontal gene 117	0.549913	Bacillales	Chromosome	-	3085625	3086713	Myo-inositol 2-dehydrogenase 1 (EC 1.1.1.18)	icw(1);Inositol_catabolism
Horizontal gene 118	0.517998	Terrabacteria group	Chromosome	-	3089893	3090726	ABC transporter, permease protein 2 (cluster 1, maltose/g3p/polyamine/iron)
Horizontal gene 119	0.610024	Bacillales	Chromosome	-	3098555	3099370	Phytanoyl-CoA dioxygenase, peroxisomal precursor (EC 1.14.11.18)
Horizontal gene 120	0.52317	Bacillales	Chromosome	-	3117224	3117928	L-cystine ABC transporter, permease protein TcyM
Horizontal gene 121	0.577628	Bacillales	Chromosome	-	3122546	3123583	Bacterial luciferase family protein YtmO, in cluster with L-cystine ABC transporter
Horizontal gene 122	0.622217	Bacillales	Chromosome	-	3125654	3128263	Mannosylglycerate hydrolase (EC 3.2.1.170)
Horizontal gene 123	0.567177	Bacillales	Chromosome	-	3128338	3130281	PTS system, 2-O-alpha-mannosyl-D-glycerate-specific IIA component (EC 2.7.1.195) / PTS system, 2-O-alpha-mannosyl-D-glycerate-specific IIB component (EC 2.7.1.195) / PTS system, 2-O-alpha-mannosyl-D-glycerate-specific IIC component
Horizontal gene 124	0.624521	Firmicutes	Chromosome	-	3131334	3131648	hypothetical protein
Horizontal gene 125	0.619372	Bacillales	Chromosome	-	3131761	3131961	hypothetical protein
Horizontal gene 126	0.601085	Terrabacteria group	Chromosome	-	3132111	3132458	hypothetical protein
Horizontal gene 127	0.552648	Paenibacillaceae	Chromosome	-	3132634	3133248	FMN-dependent NADH-azoreductase (EC 1.7.1.6)
Horizontal gene 128	0.561661	Bacillales	Chromosome	-	3133299	3134678	Uncharacterized MFS-type transporter
Horizontal gene 129	0.550919	Firmicutes	Chromosome	-	3168700	3169647	2-ketogluconate kinase (EC 2.7.1.13)	isu;D-gluconate_and_ketogluconates_metabolism icw(3);2-Ketogluconate_Utilization
Horizontal gene 130	0.635491	Paenibacillaceae	Chromosome	-	3182093	3182956	Uncharacterized protein YybG
Horizontal gene 131	0.606165	Bacillales	Chromosome	+	3187510	3188499	Alcohol dehydrogenase, zinc-containing	isu;D-Galacturonate_and_D-Glucuronate_Utilization
Horizontal gene 132	0.522144	Terrabacteria group	Chromosome	+	3196966	3197886	Carboxypeptidase
Horizontal gene 133	0.56029	Bacteria	Chromosome	-	3241183	3241977	Thymidylate synthase (EC 2.1.1.45)	icw(1);Folate_Biosynthesis isu;pyrimidine_conversions
Horizontal gene 134	0.594108	Bacteria	Chromosome	-	3252641	3253291	HD domain protein
Horizontal gene 135	0.585491	Paenibacillaceae	Chromosome	+	3263039	3263266	hypothetical protein
Horizontal gene 136	0.590608	Bacillales	Chromosome	-	3277170	3277658	K(+)/H(+) antiporter subunit KhtT
Horizontal gene 137	0.614327	Bacillales	Chromosome	+	3495240	3495386	Uncharacterized protein YycC
Horizontal gene 138	0.567472	Bacillales	Chromosome	-	3547702	3548013	UPF0045 protein YqgV
Horizontal gene 139	0.543681	Bacillales	Chromosome	-	3883890	3884981	Low temperature requirement protein A
Horizontal gene 140	0.523763	Bacillales	Chromosome	-	3888891	3889697	Histidinol-phosphatase (EC 3.1.3.15)	idu(3);Histidine_Biosynthesis
Horizontal gene 141	0.623318	Bacillales	Chromosome	-	3957334	3957723	Transcriptional repressor YtrA, GntR family
Horizontal gene 142	0.589125	Bacteria	Chromosome	-	4037396	4038142	Hydroxymethylpyrimidine ABC transporter, ATPase component	icw(1);Thiamin_biosynthesis
Horizontal gene 143	0.611279	Firmicutes	Chromosome	-	4039915	4040205	hypothetical protein
Horizontal gene 144	0.506642	Bacteria	Chromosome	+	4060728	4061114	RidA/YER057c/UK114 superfamily protein
Horizontal gene 145	0.60779	Firmicutes	Chromosome	-	4079780	4080658	hypothetical protein
Horizontal gene 146	0.631717	Bacillales	Chromosome	-	4080678	4081493	ABC transporter, permease protein 2 (cluster 1, maltose/g3p/polyamine/iron)
Horizontal gene 147	0.63102	Firmicutes	Chromosome	-	4096825	4098297	Levanase (EC 3.2.1.65)
Horizontal gene 148	0.611153	Firmicutes	Chromosome	-	4098400	4100004	Sucrose ABC transporter, substrate-binding protein
Horizontal gene 149	0.63374	Paenibacillus	Chromosome	+	4162235	4163161	Zinc-type alcohol dehydrogenase-like protein
Horizontal gene 150	0.597119	Sporosarcina globispora	Chromosome	-	4171667	4173283	Phosphodiesterase/alkaline phosphatase D
Horizontal gene 151	0.485588	Terrabacteria group	Chromosome	-	4173640	4174539	putative secreted protein
Horizontal gene 152	0.575404	Paenibacillaceae	Chromosome	-	4174683	4176254	Histidinol phosphatase and related hydrolases of the PHP family
Horizontal gene 153	0.592865	Paenibacillus sp. DMB20	Chromosome	-	4267386	4267853	Rrf2 family transcriptional regulator, group III	isu;Rrf2_family_transcriptional_regulators
Horizontal gene 154	0.589122	Bacillales	Chromosome	-	4307676	4308272	Uncharacterized molybdopterin-containing oxidoreductase YuiH
Horizontal gene 155	0.624803	Bacillales	Chromosome	-	4396688	4397272	Potassium-transporting ATPase C chain (EC 3.6.3.12) (TC 3.A.3.7.1)	icw(2);Potassium_homeostasis
Horizontal gene 156	0.538271	Bacillales	Chromosome	-	4397306	4399429	Potassium-transporting ATPase B chain (EC 3.6.3.12) (TC 3.A.3.7.1)	icw(1);Potassium_homeostasis
Horizontal gene 157	0.59211	Bacillales	Chromosome	-	4399451	4401127	Potassium-transporting ATPase A chain (EC 3.6.3.12) (TC 3.A.3.7.1)	isu;Potassium_homeostasis
Horizontal gene 158	0.619823	Bacillales	Chromosome	+	4414053	4414934	ABC transporter, permease protein 2 (cluster 1, maltose/g3p/polyamine/iron)
Horizontal gene 159	0.568901	Planococcaceae	Chromosome	-	4433721	4434734	Putrescine transport ATP-binding protein PotA (TC 3.A.1.11.1)	isu;Polyamine_Metabolism
Horizontal gene 160	0.634145	Bacillales	Chromosome	-	4444158	4444985	Nickel ABC transporter, ATP-binding protein NikD (TC 3.A.1.5.3)
Horizontal gene 161	0.562805	Bacillales	Chromosome	-	4445001	4445834	Nickel ABC transporter, permease protein NikC (TC 3.A.1.5.3)
Horizontal gene 162	0.606338	Bacillales	Chromosome	-	4500609	4500803	SAM-dependent methyltransferase
Horizontal gene 163	0.585863	Firmicutes	Chromosome	-	4611289	4611993	Uncharacterized transcriptional response regulator YclJ
Horizontal gene 164	0.624568	Bacillales	Chromosome	+	4613787	4614488	ABC-type antimicrobial peptide transport system, ATPase component
Horizontal gene 165	0.542497	Bacillales	Chromosome	-	4614817	4616208	Catalyzes the cleavage of p-aminobenzoyl-glutamate to p-aminobenzoate and glutamate, subunit B
Horizontal gene 166	0.622428	Firmicutes	Chromosome	-	4619349	4620269	Dipeptide ABC transporter, permease protein DppC (TC 3.A.1.5.2)
Horizontal gene 167	0.561741	Firmicutes	Chromosome	-	4620292	4621242	ABC transporter, permease protein 1 (cluster 5, nickel/peptides/opines)
Horizontal gene 168	0.598413	Bacillales	Chromosome	-	4713041	4713943	Fumarylacetoacetate hydrolase family protein	idu(3);Gentisate_degradation idu(3);Salicylate_and_gentisate_catabolism
Horizontal gene 169	0.56713	Bacillales	Chromosome	-	4713982	4714755	Oxidoreductase, short-chain dehydrogenase/reductase family
Horizontal gene 170	0.532617	Paenibacillaceae	Chromosome	-	4715594	4716754	Altronate dehydratase (EC 4.2.1.7)
Horizontal gene 171	0.627448	Bacillales	Chromosome	-	4716741	4718489	hypothetical protein
Horizontal gene 172	0.483711	Firmicutes	Chromosome	-	4718629	4719921	alpha-L-fucosidase (EC 3.2.1.51)
Horizontal gene 173	0.602673	Firmicutes	Chromosome	-	4721073	4721930	hypothetical protein
Horizontal gene 174	0.531597	Bacillales	Chromosome	-	4728854	4731958	hypothetical protein
Horizontal gene 175	0.579251	Bacillales	Chromosome	-	4732222	4733118	hypothetical protein
Horizontal gene 176	0.61595	Bacteria	Chromosome	-	4733174	4734046	hypothetical protein
Horizontal gene 177	0.581013	Paenibacillaceae	Chromosome	-	4740825	4741790	Oxidoreductase, aldo/keto reductase family
Horizontal gene 178	0.604563	Firmicutes	Chromosome	-	4758118	4758780	Undecaprenyl-phosphate galactosephosphotransferase (EC 2.7.8.6)	icw(3);Exopolysaccharide_Biosynthesis
Horizontal gene 179	0.597344	Bacteria	Chromosome	-	4799866	4800168	Ribose ABC transport system, permease protein RbsC (TC 3.A.1.2.1)	isu;D-ribose_utilization
Horizontal gene 180	0.582546	Bacteria	Chromosome	+	4828585	4828998	Uncharacterized protein YaeR with similarity to glyoxylase family
Horizontal gene 181	0.5945	Firmicutes	Chromosome	-	4846053	4847171	putative ATP/GTP-binding protein protein
Horizontal gene 182	0.613241	Bacteria	Chromosome	-	4887301	4887603	Transcriptional regulator, ArsR family
Horizontal gene 183	0.613753	Bacillales	Chromosome	-	4935014	4935979	Quinone oxidoreductase (EC 1.6.5.5)	idu(2);Quinone_oxidoreductase_family
Horizontal gene 184	0.603443	Bacillales	Chromosome	-	4970834	4971808	Homocysteine S-methyltransferase (EC 2.1.1.10)	isu;S-methylmethionine isu;Methionine_Biosynthesis
Horizontal gene 185	0.495087	Bacilli	Chromosome	-	4971783	4973186	S-methylmethionine permease	icw(1);S-methylmethionine
