# Supplementary material for: Metabacillus dongyingensis sp. nov. Is Represented by the Plant Growth-Promoting Bacterium BY2G20 Isolated from Saline-Alkaline Soil and Enhances the Growth of Zea mays L. under Salt Stress
Source: mSystems. 2022 Mar 1;7(2):e01426-21. doi: 10.1128/msystems.01426-21 (PMC9040632; doi:10.1128/msystems.01426-21)
Supplement: TABLE S5 [file msystems.01426-21-st005.xlsx]

## Sheet: BY2G20-specific gene
BY2G20-specific gene	Location	Strand	Start	End	Function	RAST annotation
BY2G20-specific gene 1	Chromosome	+	7472	7609	hypothetical protein
BY2G20-specific gene 2	Chromosome	+	42765	42899	hypothetical protein
BY2G20-specific gene 3	Chromosome	-	108414	108548	hypothetical protein
BY2G20-specific gene 4	Chromosome	-	125490	125609	hypothetical protein
BY2G20-specific gene 5	Chromosome	+	141842	142024	hypothetical protein
BY2G20-specific gene 6	Chromosome	+	163137	164147	hypothetical protein
BY2G20-specific gene 7	Chromosome	+	169723	169857	hypothetical protein
BY2G20-specific gene 8	Chromosome	-	185502	185684	hypothetical protein
BY2G20-specific gene 9	Chromosome	+	186282	187595	Epoxide hydrolase (EC 3.3.2.9)	isu;CBSS-410289.13.peg.3174
BY2G20-specific gene 10	Chromosome	-	187743	187985	hypothetical protein
BY2G20-specific gene 11	Chromosome	+	196734	197489	Transcriptional regulator
BY2G20-specific gene 12	Chromosome	+	197511	197867	hypothetical protein
BY2G20-specific gene 13	Chromosome	+	222536	222655	hypothetical protein
BY2G20-specific gene 14	Chromosome	+	231952	232077	hypothetical protein
BY2G20-specific gene 15	Chromosome	+	232178	232285	hypothetical protein
BY2G20-specific gene 16	Chromosome	+	232282	232389	hypothetical protein
BY2G20-specific gene 17	Chromosome	+	232386	232493	hypothetical protein
BY2G20-specific gene 18	Chromosome	+	232594	232734	hypothetical protein
BY2G20-specific gene 19	Chromosome	-	273069	274481	Glucose dehydrogenase [pyrroloquinoline-quinone]
BY2G20-specific gene 20	Chromosome	+	274736	275401	membrane protein, putative
BY2G20-specific gene 21	Chromosome	+	275962	276294	hypothetical protein
BY2G20-specific gene 22	Chromosome	+	276371	276856	hypothetical protein
BY2G20-specific gene 23	Chromosome	+	277687	278127	Rrf2 family transcriptional regulator	isu;Rrf2_family_transcriptional_regulators
BY2G20-specific gene 24	Chromosome	+	280541	280657	hypothetical protein
BY2G20-specific gene 25	Chromosome	+	285780	285968	hypothetical protein
BY2G20-specific gene 26	Chromosome	+	302735	302884	hypothetical protein
BY2G20-specific gene 27	Chromosome	-	319974	320102	hypothetical protein
BY2G20-specific gene 28	Chromosome	+	338440	338613	hypothetical protein
BY2G20-specific gene 29	Chromosome	-	349303	349464	hypothetical protein
BY2G20-specific gene 30	Chromosome	+	366910	367050	hypothetical protein
BY2G20-specific gene 31	Chromosome	-	376106	376459	hypothetical protein
BY2G20-specific gene 32	Chromosome	-	377736	377972	hypothetical protein
BY2G20-specific gene 33	Chromosome	-	378733	379155	hypothetical protein
BY2G20-specific gene 34	Chromosome	+	379855	379995	hypothetical protein
BY2G20-specific gene 35	Chromosome	+	380151	380453	Rhodanese-like domain protein
BY2G20-specific gene 36	Chromosome	+	384384	384518	hypothetical protein
BY2G20-specific gene 37	Chromosome	+	389045	389416	hypothetical protein
BY2G20-specific gene 38	Chromosome	-	392346	392627	hypothetical protein
BY2G20-specific gene 39	Chromosome	+	393254	393718	phosphate-starvation-inducible protein PsiE
BY2G20-specific gene 40	Chromosome	-	398205	398342	hypothetical protein
BY2G20-specific gene 41	Chromosome	+	398521	398721	hypothetical protein
BY2G20-specific gene 42	Chromosome	+	399213	399365	hypothetical protein
BY2G20-specific gene 43	Chromosome	-	401042	402034	Glutaminase (EC 3.5.1.2)	icw(1);Glutamine,_Glutamate,_Aspartate_and_Asparagine_Biosynthesis
BY2G20-specific gene 44	Chromosome	+	402428	403729	Two-component sensor histidine kinase, controlling glutamine utilization
BY2G20-specific gene 45	Chromosome	+	403739	404665	Two-component response regulator, controlling glutamine utilization
BY2G20-specific gene 46	Chromosome	+	405336	406325	L-asparaginase I, cytoplasmic (EC 3.5.1.1)	isu;Glutamine,_Glutamate,_Aspartate_and_Asparagine_Biosynthesis
BY2G20-specific gene 47	Chromosome	+	407995	409404	Malate-2H(+)/Na(+)-lactate antiporter YqkI/MleN
BY2G20-specific gene 48	Chromosome	+	409571	409720	hypothetical protein
BY2G20-specific gene 49	Chromosome	+	409875	410036	hypothetical protein
BY2G20-specific gene 50	Chromosome	+	410205	410354	hypothetical protein
BY2G20-specific gene 51	Chromosome	-	410649	410870	Transcriptional regulator, HxlR family
BY2G20-specific gene 52	Chromosome	+	410994	411620	NAD(P)H nitroreductase (EC 1.-.-.-)
BY2G20-specific gene 53	Chromosome	+	414499	415701	hypothetical protein
BY2G20-specific gene 54	Chromosome	+	427713	429029	D-galactonate transporter
BY2G20-specific gene 55	Chromosome	-	430133	431395	PTS system, IIC component, UlaA-type
BY2G20-specific gene 56	Chromosome	-	431429	431698	PTS system, IIB component
BY2G20-specific gene 57	Chromosome	+	436650	437420	ABC transporter, substrate-binding protein (cluster 3, basic aa/glutamine/opines)
BY2G20-specific gene 58	Chromosome	+	437482	438126	ABC transporter, permease protein (cluster 3, basic aa/glutamine/opines)
BY2G20-specific gene 59	Chromosome	+	440911	441345	hypothetical protein
BY2G20-specific gene 60	Chromosome	+	441658	442758	Metallo-dependent hydrolases, subgroup B
BY2G20-specific gene 61	Chromosome	+	442736	443842	L-seryl-tRNA(Sec) selenium transferase-related protein
BY2G20-specific gene 62	Chromosome	+	443844	444599	2-dehydro-3-deoxyphosphogluconate aldolase (EC 4.1.2.14) in D-glucosaminate utilization operon
BY2G20-specific gene 63	Chromosome	+	444592	445608	Carbohydrate kinase, PfkB family
BY2G20-specific gene 64	Chromosome	+	445620	446336	Transcriptional regulator, GntR family
BY2G20-specific gene 65	Chromosome	-	448093	448275	hypothetical protein
BY2G20-specific gene 66	Chromosome	+	448399	448533	hypothetical protein
BY2G20-specific gene 67	Chromosome	+	469016	469897	hypothetical protein
BY2G20-specific gene 68	Chromosome	+	469890	470006	hypothetical protein
BY2G20-specific gene 69	Chromosome	+	493001	493132	hypothetical protein
BY2G20-specific gene 70	Chromosome	+	493810	494064	hypothetical protein
BY2G20-specific gene 71	Chromosome	+	515656	515805	hypothetical protein
BY2G20-specific gene 72	Chromosome	+	530957	531097	hypothetical protein
BY2G20-specific gene 73	Chromosome	-	551490	552260	Probable carboxyvinyl-carboxyphosphonate phosphorylmutase (EC 2.7.8.23)	isu;CBSS-393124.3.peg.2657
BY2G20-specific gene 74	Chromosome	-	552378	553691	hypothetical protein
BY2G20-specific gene 75	Chromosome	+	559262	560845	Oligopeptide ABC transporter, substrate-binding protein OppA (TC 3.A.1.5.1)
BY2G20-specific gene 76	Chromosome	+	563396	564361	hypothetical protein
BY2G20-specific gene 77	Chromosome	-	573608	573772	hypothetical protein
BY2G20-specific gene 78	Chromosome	+	582413	582535	hypothetical protein
BY2G20-specific gene 79	Chromosome	-	587000	587122	hypothetical protein
BY2G20-specific gene 80	Chromosome	+	588847	589005	hypothetical protein
BY2G20-specific gene 81	Chromosome	+	590540	590806	hypothetical protein
BY2G20-specific gene 82	Chromosome	+	597603	597704	hypothetical protein
BY2G20-specific gene 83	Chromosome	-	599527	599682	hypothetical protein
BY2G20-specific gene 84	Chromosome	+	599775	599894	hypothetical protein
BY2G20-specific gene 85	Chromosome	-	607707	608129	hypothetical protein
BY2G20-specific gene 86	Chromosome	-	608807	608920	hypothetical protein
BY2G20-specific gene 87	Chromosome	-	616476	616670	hypothetical protein
BY2G20-specific gene 88	Chromosome	-	625778	625933	hypothetical protein
BY2G20-specific gene 89	Chromosome	-	656168	656293	hypothetical protein
BY2G20-specific gene 90	Chromosome	-	669308	669421	hypothetical protein
BY2G20-specific gene 91	Chromosome	+	671240	671380	hypothetical protein
BY2G20-specific gene 92	Chromosome	-	699428	699580	hypothetical protein
BY2G20-specific gene 93	Chromosome	+	699645	699914	hypothetical protein
BY2G20-specific gene 94	Chromosome	+	700016	701002	hypothetical protein
BY2G20-specific gene 95	Chromosome	+	715069	715227	hypothetical protein
BY2G20-specific gene 96	Chromosome	+	724769	725551	Tagatose utilization transcriptional regulator, RpiR family
BY2G20-specific gene 97	Chromosome	+	728166	728627	PTS system, tagatose-specific IIA component
BY2G20-specific gene 98	Chromosome	+	728629	729498	Tagatose 1,6-bisphosphate aldolase (EC 4.1.2.40)	idu(1);N-Acetyl-Galactosamine_and_Galactosamine_Utilization
BY2G20-specific gene 99	Chromosome	-	731608	734295	NtrC family Transcriptional regulator, ATPase domain
BY2G20-specific gene 100	Chromosome	-	739303	739425	hypothetical protein
BY2G20-specific gene 101	Chromosome	-	750469	750627	hypothetical protein
BY2G20-specific gene 102	Chromosome	+	753972	754112	hypothetical protein
BY2G20-specific gene 103	Chromosome	+	758035	759468	hypothetical protein
BY2G20-specific gene 104	Chromosome	-	759575	759754	hypothetical protein
BY2G20-specific gene 105	Chromosome	+	760787	761668	hypothetical protein
BY2G20-specific gene 106	Chromosome	+	761677	761859	hypothetical protein
BY2G20-specific gene 107	Chromosome	-	762102	762218	Putative oxidoreductase YrpB, nitronate monooxygenase family
BY2G20-specific gene 108	Chromosome	-	766527	767015	hypothetical protein
BY2G20-specific gene 109	Chromosome	-	767156	768649	FIG01247626: hypothetical protein
BY2G20-specific gene 110	Chromosome	-	769149	770066	Putative oxidoreductase SCO7655
BY2G20-specific gene 111	Chromosome	+	771632	771811	hypothetical protein
BY2G20-specific gene 112	Chromosome	+	780245	780394	hypothetical protein
BY2G20-specific gene 113	Chromosome	+	792979	794676	Uncharacterized glycosyltransferase YcjM
BY2G20-specific gene 114	Chromosome	+	796181	797050	Inner membrane ABC transporter permease protein YcjO
BY2G20-specific gene 115	Chromosome	+	797936	798994	Zinc-type alcohol dehydrogenase YcjQ
BY2G20-specific gene 116	Chromosome	+	800967	803195	Uncharacterized glycosyl hydrolase YcjT
BY2G20-specific gene 117	Chromosome	+	803262	803939	Beta-phosphoglucomutase (EC 5.4.2.6)	isu;N-Acetyl-Galactosamine_and_Galactosamine_Utilization
BY2G20-specific gene 118	Chromosome	-	825410	825547	hypothetical protein
BY2G20-specific gene 119	Chromosome	-	828201	829475	Uncharacterized MFS-type transporter YdeG
BY2G20-specific gene 120	Chromosome	-	829779	829952	Twin-arginine translocation protein TatA	isu;Cluster-based_Subsystem_Grouping_Hypotheticals_-_perhaps_Proteosome_Related isu;Twin-arginine_translocation_system
BY2G20-specific gene 121	Chromosome	-	830034	830186	hypothetical protein
BY2G20-specific gene 122	Chromosome	+	840475	840621	hypothetical protein
BY2G20-specific gene 123	Chromosome	-	844340	844480	hypothetical protein
BY2G20-specific gene 124	Chromosome	+	861084	861242	hypothetical protein
BY2G20-specific gene 125	Chromosome	+	866925	867644	Predicted transcriptional regulator of N-Acetylglucosamine utilization, GntR family	idu(1);Chitin_and_N-acetylglucosamine_utilization
BY2G20-specific gene 126	Chromosome	+	870031	870948	Spermidine/putrescine import ABC transporter permease protein PotB (TC 3.A.1.11.1)
BY2G20-specific gene 127	Chromosome	+	870945	871751	Spermidine/putrescine import ABC transporter permease protein PotC (TC 3.A.1.11.1)
BY2G20-specific gene 128	Chromosome	+	871765	872088	hypothetical protein
BY2G20-specific gene 129	Chromosome	+	872078	873166	Opine oxidase subunit A
BY2G20-specific gene 130	Chromosome	+	873200	873529	hypothetical protein
BY2G20-specific gene 131	Chromosome	+	873530	874603	Opine oxidase subunit B
BY2G20-specific gene 132	Chromosome	+	874664	874999	hypothetical protein
BY2G20-specific gene 133	Chromosome	+	875190	876350	hypothetical protein
BY2G20-specific gene 134	Chromosome	+	876727	878532	hypothetical protein
BY2G20-specific gene 135	Chromosome	+	878546	878680	hypothetical protein
BY2G20-specific gene 136	Chromosome	+	887468	888013	hypothetical protein
BY2G20-specific gene 137	Chromosome	+	897440	897589	hypothetical protein
BY2G20-specific gene 138	Chromosome	+	906567	906875	hypothetical protein
BY2G20-specific gene 139	Chromosome	+	907418	907711	hypothetical protein
BY2G20-specific gene 140	Chromosome	+	908651	908833	hypothetical protein
BY2G20-specific gene 141	Chromosome	-	913544	914446	Dienelactone hydrolase and related enzymes
BY2G20-specific gene 142	Chromosome	+	914705	914821	hypothetical protein
BY2G20-specific gene 143	Chromosome	+	915559	915693	hypothetical protein
BY2G20-specific gene 144	Chromosome	-	915762	915935	hypothetical protein
BY2G20-specific gene 145	Chromosome	-	915959	916198	Uncharacterized membrane spanning protein, contains VanZ-like domain
BY2G20-specific gene 146	Chromosome	-	916597	917319	hypothetical protein
BY2G20-specific gene 147	Chromosome	+	917547	917906	Transcriptional regulator, HxlR family
BY2G20-specific gene 148	Chromosome	+	921512	922042	hypothetical protein
BY2G20-specific gene 149	Chromosome	-	928756	929052	hypothetical protein
BY2G20-specific gene 150	Chromosome	+	946919	947056	hypothetical protein
BY2G20-specific gene 151	Chromosome	+	950454	950582	hypothetical protein
BY2G20-specific gene 152	Chromosome	+	950659	950817	hypothetical protein
BY2G20-specific gene 153	Chromosome	+	950977	952374	hypothetical protein
BY2G20-specific gene 154	Chromosome	+	952870	953925	Chorismate synthase (EC 4.2.3.5)	idu(1);Common_Pathway_For_Synthesis_of_Aromatic_Compounds_(DAHP_synthase_to_chorismate)
BY2G20-specific gene 155	Chromosome	+	953952	955715	hypothetical protein
BY2G20-specific gene 156	Chromosome	+	955864	956079	hypothetical protein
BY2G20-specific gene 157	Chromosome	-	956555	956794	hypothetical protein
BY2G20-specific gene 158	Chromosome	-	956852	957574	hypothetical protein
BY2G20-specific gene 159	Chromosome	-	957606	958130	hypothetical protein
BY2G20-specific gene 160	Chromosome	+	959213	959317	hypothetical protein
BY2G20-specific gene 161	Chromosome	+	963395	963991	hypothetical protein
BY2G20-specific gene 162	Chromosome	-	964111	964389	hypothetical protein
BY2G20-specific gene 163	Chromosome	-	964641	964793	hypothetical protein
BY2G20-specific gene 164	Chromosome	-	964841	965053	hypothetical protein
BY2G20-specific gene 165	Chromosome	+	965224	966066	hypothetical protein
BY2G20-specific gene 166	Chromosome	+	966188	966994	hypothetical protein
BY2G20-specific gene 167	Chromosome	+	973210	973341	hypothetical protein
BY2G20-specific gene 168	Chromosome	-	976034	976171	hypothetical protein
BY2G20-specific gene 169	Chromosome	+	984396	984557	hypothetical protein
BY2G20-specific gene 170	Chromosome	+	987532	987666	hypothetical protein
BY2G20-specific gene 171	Chromosome	-	991898	992125	hypothetical protein
BY2G20-specific gene 172	Chromosome	-	1015398	1015556	hypothetical protein
BY2G20-specific gene 173	Chromosome	+	1015590	1016558	LsrR, transcriptional repressor of lsr operon
BY2G20-specific gene 174	Chromosome	+	1016536	1018095	Autoinducer 2 (AI-2) kinase LsrK (EC 2.7.1.-)
BY2G20-specific gene 175	Chromosome	+	1018122	1018478	Cupin domain protein in Autoinducer 2 (AI-2) related operon
BY2G20-specific gene 176	Chromosome	+	1018493	1019287	3-hydroxy-5-phosphonooxypentane-2,4-dione thiolase (EC 2.3.1.245)
BY2G20-specific gene 177	Chromosome	+	1029635	1029769	hypothetical protein
BY2G20-specific gene 178	Chromosome	-	1032027	1032149	hypothetical protein
BY2G20-specific gene 179	Chromosome	-	1032823	1032993	hypothetical protein
BY2G20-specific gene 180	Chromosome	+	1035945	1037264	hypothetical protein
BY2G20-specific gene 181	Chromosome	+	1037281	1039935	endo-beta-N-acetylglucosaminidase
BY2G20-specific gene 182	Chromosome	+	1047515	1048453	ABC transporter, permease protein 1 (cluster 1, maltose/g3p/polyamine/iron)
BY2G20-specific gene 183	Chromosome	+	1048473	1049444	ABC transporter, permease protein 2 (cluster 1, maltose/g3p/polyamine/iron)
BY2G20-specific gene 184	Chromosome	+	1049483	1050946	ABC transporter, substrate-binding protein (cluster 1, maltose/g3p/polyamine/iron)
BY2G20-specific gene 185	Chromosome	+	1072061	1072189	hypothetical protein
BY2G20-specific gene 186	Chromosome	-	1079881	1080015	hypothetical protein
BY2G20-specific gene 187	Chromosome	-	1097497	1097652	hypothetical protein
BY2G20-specific gene 188	Chromosome	+	1099806	1100657	Oxidoreductase, aldo/keto reductase family
BY2G20-specific gene 189	Chromosome	+	1100824	1101114	hypothetical protein
BY2G20-specific gene 190	Chromosome	+	1102680	1103531	Putative DNA-binding protein
BY2G20-specific gene 191	Chromosome	-	1104689	1104802	hypothetical protein
BY2G20-specific gene 192	Chromosome	+	1106829	1107350	Transcriptional regulator, AcrR family
BY2G20-specific gene 193	Chromosome	-	1107398	1107595	hypothetical protein
BY2G20-specific gene 194	Chromosome	+	1109023	1109415	hypothetical protein
BY2G20-specific gene 195	Chromosome	+	1109432	1110502	hypothetical protein
BY2G20-specific gene 196	Chromosome	+	1110495	1110755	hypothetical protein
BY2G20-specific gene 197	Chromosome	+	1114385	1114498	hypothetical protein
BY2G20-specific gene 198	Chromosome	+	1147757	1147870	hypothetical protein
BY2G20-specific gene 199	Chromosome	-	1190920	1191417	hypothetical protein
BY2G20-specific gene 200	Chromosome	-	1191462	1191632	hypothetical protein
BY2G20-specific gene 201	Chromosome	+	1204633	1204734	hypothetical protein
BY2G20-specific gene 202	Chromosome	-	1208751	1208876	hypothetical protein
BY2G20-specific gene 203	Chromosome	-	1212772	1212966	hypothetical protein
BY2G20-specific gene 204	Chromosome	+	1216433	1216558	hypothetical protein
BY2G20-specific gene 205	Chromosome	-	1232514	1232642	hypothetical protein
BY2G20-specific gene 206	Chromosome	+	1262586	1262780	hypothetical protein
BY2G20-specific gene 207	Chromosome	+	1263598	1263915	hypothetical protein
BY2G20-specific gene 208	Chromosome	+	1266751	1266894	Dihydrofolate reductase (EC 1.5.1.3)	idu(2);Folate_Biosynthesis idu(2);5-FCL-like_protein
BY2G20-specific gene 209	Chromosome	-	1290787	1290996	hypothetical protein
BY2G20-specific gene 210	Chromosome	+	1291087	1291218	hypothetical protein
BY2G20-specific gene 211	Chromosome	-	1292203	1292613	hypothetical protein
BY2G20-specific gene 212	Chromosome	-	1292665	1292877	hypothetical protein
BY2G20-specific gene 213	Chromosome	-	1292933	1293133	hypothetical protein
BY2G20-specific gene 214	Chromosome	-	1293291	1293755	hypothetical protein
BY2G20-specific gene 215	Chromosome	-	1295208	1295339	hypothetical protein
BY2G20-specific gene 216	Chromosome	+	1300058	1300807	hypothetical protein
BY2G20-specific gene 217	Chromosome	+	1303340	1303531	hypothetical protein
BY2G20-specific gene 218	Chromosome	+	1306242	1306376	hypothetical protein
BY2G20-specific gene 219	Chromosome	+	1311848	1312015	hypothetical protein
BY2G20-specific gene 220	Chromosome	-	1312750	1312884	hypothetical protein
BY2G20-specific gene 221	Chromosome	+	1313343	1315169	Uncharacterized amino acid permease YdaO
BY2G20-specific gene 222	Chromosome	+	1320836	1321525	Hydrolase, alpha/beta fold family
BY2G20-specific gene 223	Chromosome	+	1321798	1322097	tRNA (adenine(37)-N6)-methyltransferase
BY2G20-specific gene 224	Chromosome	+	1325902	1326075	hypothetical protein
BY2G20-specific gene 225	Chromosome	+	1330350	1330469	hypothetical protein
BY2G20-specific gene 226	Chromosome	+	1339283	1339510	hypothetical protein
BY2G20-specific gene 227	Chromosome	+	1346981	1347106	hypothetical protein
BY2G20-specific gene 228	Chromosome	-	1351286	1351876	hypothetical protein
BY2G20-specific gene 229	Chromosome	+	1352287	1353480	hypothetical protein
BY2G20-specific gene 230	Chromosome	+	1353493	1353831	hypothetical protein
BY2G20-specific gene 231	Chromosome	+	1354339	1354752	hypothetical protein
BY2G20-specific gene 232	Chromosome	+	1354891	1355349	hypothetical protein
BY2G20-specific gene 233	Chromosome	+	1358100	1358234	hypothetical protein
BY2G20-specific gene 234	Chromosome	+	1364411	1365187	hypothetical protein
BY2G20-specific gene 235	Chromosome	+	1365379	1365612	hypothetical protein
BY2G20-specific gene 236	Chromosome	-	1365629	1365745	hypothetical protein
BY2G20-specific gene 237	Chromosome	-	1365920	1366228	hypothetical protein
BY2G20-specific gene 238	Chromosome	+	1366825	1366974	hypothetical protein
BY2G20-specific gene 239	Chromosome	+	1382747	1382854	hypothetical protein
BY2G20-specific gene 240	Chromosome	+	1387108	1387257	hypothetical protein
BY2G20-specific gene 241	Chromosome	-	1387325	1387468	hypothetical protein
BY2G20-specific gene 242	Chromosome	+	1389985	1390434	hypothetical protein
BY2G20-specific gene 243	Chromosome	+	1390452	1391126	Phage protein
BY2G20-specific gene 244	Chromosome	-	1391597	1392199	hypothetical protein
BY2G20-specific gene 245	Chromosome	-	1392439	1392675	hypothetical protein
BY2G20-specific gene 246	Chromosome	-	1392709	1393437	hypothetical protein
BY2G20-specific gene 247	Chromosome	+	1397642	1398298	hypothetical protein
BY2G20-specific gene 248	Chromosome	+	1398357	1399208	hypothetical protein
BY2G20-specific gene 249	Chromosome	+	1400596	1400709	hypothetical protein
BY2G20-specific gene 250	Chromosome	+	1402043	1402555	hypothetical protein
BY2G20-specific gene 251	Chromosome	+	1402691	1403584	hypothetical protein
BY2G20-specific gene 252	Chromosome	+	1403616	1404059	hypothetical protein
BY2G20-specific gene 253	Chromosome	+	1404781	1405329	hypothetical protein
BY2G20-specific gene 254	Chromosome	+	1405332	1405700	small multidrug resistance protein
BY2G20-specific gene 255	Chromosome	-	1405851	1406273	hypothetical protein
BY2G20-specific gene 256	Chromosome	-	1406270	1406824	hypothetical protein
BY2G20-specific gene 257	Chromosome	+	1407961	1408830	Transcriptional regulator, LysR family
BY2G20-specific gene 258	Chromosome	-	1409274	1410092	Carbonic anhydrase, alpha class (EC 4.2.1.1)
BY2G20-specific gene 259	Chromosome	+	1410337	1410450	hypothetical protein
BY2G20-specific gene 260	Chromosome	-	1414225	1415520	Regulatory protein (induces abgABT, used to catabolize p-aminobenzoyl-glutamate)	isu;LysR-family_proteins_in_Escherichia_coli
BY2G20-specific gene 261	Chromosome	+	1416580	1416897	hypothetical protein
BY2G20-specific gene 262	Chromosome	-	1417061	1417525	hypothetical protein
BY2G20-specific gene 263	Chromosome	+	1422917	1423255	hypothetical protein
BY2G20-specific gene 264	Chromosome	+	1423418	1423657	hypothetical protein
BY2G20-specific gene 265	Chromosome	+	1423894	1424664	hypothetical protein
BY2G20-specific gene 266	Chromosome	+	1424727	1424963	hypothetical protein
BY2G20-specific gene 267	Chromosome	-	1425021	1425176	hypothetical protein
BY2G20-specific gene 268	Chromosome	-	1425501	1426043	hypothetical protein
BY2G20-specific gene 269	Chromosome	+	1427262	1427720	hypothetical protein
BY2G20-specific gene 270	Chromosome	-	1428044	1428178	hypothetical protein
BY2G20-specific gene 271	Chromosome	-	1428314	1428436	hypothetical protein
BY2G20-specific gene 272	Chromosome	-	1428505	1428696	hypothetical protein
BY2G20-specific gene 273	Chromosome	+	1428950	1429543	Dienelactone hydrolase family protein
BY2G20-specific gene 274	Chromosome	+	1429715	1430164	hypothetical protein
BY2G20-specific gene 275	Chromosome	+	1447130	1447282	Cytoplasmic copper homeostasis protein CutC	idu(1);Copper_homeostasis:_copper_tolerance
BY2G20-specific gene 276	Chromosome	+	1447408	1447566	hypothetical protein
BY2G20-specific gene 277	Chromosome	+	1450233	1450412	hypothetical protein
BY2G20-specific gene 278	Chromosome	+	1452288	1452407	hypothetical protein
BY2G20-specific gene 279	Chromosome	+	1458898	1459722	hypothetical protein
BY2G20-specific gene 280	Chromosome	+	1460828	1461592	hypothetical protein
BY2G20-specific gene 281	Chromosome	+	1462923	1463012	hypothetical protein
BY2G20-specific gene 282	Chromosome	-	1470865	1473843	hypothetical protein
BY2G20-specific gene 283	Chromosome	+	1474085	1474207	hypothetical protein
BY2G20-specific gene 284	Chromosome	+	1474275	1474391	hypothetical protein
BY2G20-specific gene 285	Chromosome	+	1476782	1476910	hypothetical protein
BY2G20-specific gene 286	Chromosome	+	1486850	1487443	DNA repair helicase rad25
BY2G20-specific gene 287	Chromosome	+	1487440	1487601	hypothetical protein
BY2G20-specific gene 288	Chromosome	+	1488276	1488500	hypothetical protein
BY2G20-specific gene 289	Chromosome	+	1488497	1489387	hypothetical protein
BY2G20-specific gene 290	Chromosome	+	1489374	1490510	hypothetical protein
BY2G20-specific gene 291	Chromosome	+	1490514	1492202	hypothetical protein
BY2G20-specific gene 292	Chromosome	+	1492217	1493776	hypothetical protein
BY2G20-specific gene 293	Chromosome	+	1493773	1498869	DNA translocase FtsK
BY2G20-specific gene 294	Chromosome	+	1498975	1499850	hypothetical protein
BY2G20-specific gene 295	Chromosome	+	1499851	1503294	hypothetical protein
BY2G20-specific gene 296	Chromosome	+	1503309	1504109	hypothetical protein
BY2G20-specific gene 297	Chromosome	+	1504246	1504656	hypothetical protein
BY2G20-specific gene 298	Chromosome	+	1504774	1505067	hypothetical protein
BY2G20-specific gene 299	Chromosome	+	1510231	1510377	hypothetical protein
BY2G20-specific gene 300	Chromosome	-	1522005	1522643	hypothetical protein
BY2G20-specific gene 301	Chromosome	-	1524513	1524671	hypothetical protein
BY2G20-specific gene 302	Chromosome	-	1528933	1529457	Uncharacterized membrane spanning protein, contains VanZ-like domain
BY2G20-specific gene 303	Chromosome	-	1529562	1529858	D-alanyl-D-alanine carboxypeptidase (EC 3.4.16.4)	idu(6);Murein_Hydrolases idu(6);CBSS-84588.1.peg.1247 idu(6);Metallocarboxypeptidases_(EC_3.4.17.-)
BY2G20-specific gene 304	Chromosome	+	1530330	1530542	hypothetical protein
BY2G20-specific gene 305	Chromosome	+	1530981	1533701	hypothetical protein
BY2G20-specific gene 306	Chromosome	+	1533694	1534215	hypothetical protein
BY2G20-specific gene 307	Chromosome	+	1534678	1535364	MBL-fold metallo-hydrolase superfamily
BY2G20-specific gene 308	Chromosome	+	1538764	1539408	hypothetical protein
BY2G20-specific gene 309	Chromosome	+	1539537	1539647	hypothetical protein
BY2G20-specific gene 310	Chromosome	+	1551036	1551209	hypothetical protein
BY2G20-specific gene 311	Chromosome	+	1553162	1554532	hypothetical protein
BY2G20-specific gene 312	Chromosome	+	1557248	1558396	hypothetical protein
BY2G20-specific gene 313	Chromosome	+	1559998	1560156	hypothetical protein
BY2G20-specific gene 314	Chromosome	+	1563474	1564460	hypothetical protein
BY2G20-specific gene 315	Chromosome	+	1565486	1566208	hypothetical protein
BY2G20-specific gene 316	Chromosome	-	1569857	1570024	hypothetical protein
BY2G20-specific gene 317	Chromosome	-	1577679	1578278	hypothetical protein
BY2G20-specific gene 318	Chromosome	+	1578535	1580109	Long-chain-fatty-acid--CoA ligase (EC 6.2.1.3)	idu(10);n-Phenylalkanoic_acid_degradation idu(10);Fatty_acid_metabolism_cluster idu(10);Biotin_biosynthesis
BY2G20-specific gene 319	Chromosome	+	1580193	1581500	Uncharacterized MFS-type transporter
BY2G20-specific gene 320	Chromosome	-	1589693	1590049	hypothetical protein
BY2G20-specific gene 321	Chromosome	-	1590091	1590528	FIG01244713: hypothetical protein
BY2G20-specific gene 322	Chromosome	+	1591019	1591711	Aspartate racemase (EC 5.1.1.13)	isu;Glutamine,_Glutamate,_Aspartate_and_Asparagine_Biosynthesis
BY2G20-specific gene 323	Chromosome	+	1592486	1592608	hypothetical protein
BY2G20-specific gene 324	Chromosome	+	1598682	1599152	hypothetical protein
BY2G20-specific gene 325	Chromosome	+	1601015	1601128	hypothetical protein
BY2G20-specific gene 326	Chromosome	+	1611321	1611515	hypothetical protein
BY2G20-specific gene 327	Chromosome	+	1611499	1612311	ABC transporter, substrate-binding protein (cluster 3, basic aa/glutamine/opines)
BY2G20-specific gene 328	Chromosome	+	1612354	1613010	ABC transporter, permease protein (cluster 3, basic aa/glutamine/opines)
BY2G20-specific gene 329	Chromosome	+	1618358	1618618	hypothetical protein
BY2G20-specific gene 330	Chromosome	-	1621579	1621746	hypothetical protein
BY2G20-specific gene 331	Chromosome	-	1622911	1623114	hypothetical protein
BY2G20-specific gene 332	Chromosome	+	1646083	1646535	Phage protein
BY2G20-specific gene 333	Chromosome	-	1646903	1648159	Uncharacterized MFS-type transporter
BY2G20-specific gene 334	Chromosome	-	1648379	1648492	hypothetical protein
BY2G20-specific gene 335	Chromosome	-	1648482	1648601	hypothetical protein
BY2G20-specific gene 336	Chromosome	+	1664676	1666610	PTS system, mannose-specific IIB component (EC 2.7.1.191) / PTS system, mannose-specific IIC component / PTS system, mannose-specific IIA component (EC 2.7.1.191)
BY2G20-specific gene 337	Chromosome	-	1669176	1669799	Transporter, LysE family
BY2G20-specific gene 338	Chromosome	+	1676494	1676721	hypothetical protein
BY2G20-specific gene 339	Chromosome	+	1684598	1684747	hypothetical protein
BY2G20-specific gene 340	Chromosome	+	1708108	1708224	hypothetical protein
BY2G20-specific gene 341	Chromosome	+	1709109	1709999	2-hydroxy-3-oxopropionate reductase (EC 1.1.1.60)	idu(1);Glycerate_metabolism idu(1);Allantoin_Utilization idu(1);D-galactarate,_D-glucarate_and_D-glycerate_catabolism idu(1);D-galactarate,_D-glucarate_and_D-glycerate_catabolism_-_gjo
BY2G20-specific gene 342	Chromosome	+	1710004	1711428	Candidate type III effector Hop protein
BY2G20-specific gene 343	Chromosome	+	1716584	1716793	hypothetical protein
BY2G20-specific gene 344	Chromosome	+	1717239	1717472	hypothetical protein
BY2G20-specific gene 345	Chromosome	-	1717755	1718711	Phospho-N-acetylmuramoyl-pentapeptide-transferase (EC 2.7.8.13)
BY2G20-specific gene 346	Chromosome	+	1722841	1722954	hypothetical protein
BY2G20-specific gene 347	Chromosome	+	1739093	1739611	hypothetical protein
BY2G20-specific gene 348	Chromosome	+	1755457	1755588	hypothetical protein
BY2G20-specific gene 349	Chromosome	+	1759799	1760509	hypothetical protein
BY2G20-specific gene 350	Chromosome	+	1760506	1761225	ABC transporter protein, putative
BY2G20-specific gene 351	Chromosome	+	1761240	1761386	hypothetical protein
BY2G20-specific gene 352	Chromosome	+	1761573	1761698	hypothetical protein
BY2G20-specific gene 353	Chromosome	+	1762198	1762389	hypothetical protein
BY2G20-specific gene 354	Chromosome	+	1770197	1770568	hypothetical protein
BY2G20-specific gene 355	Chromosome	-	1770810	1771295	hypothetical protein
BY2G20-specific gene 356	Chromosome	+	1775412	1775570	hypothetical protein
BY2G20-specific gene 357	Chromosome	-	1777029	1777286	hypothetical protein
BY2G20-specific gene 358	Chromosome	+	1781597	1781716	hypothetical protein
BY2G20-specific gene 359	Chromosome	+	1790378	1790518	hypothetical protein
BY2G20-specific gene 360	Chromosome	+	1793370	1793489	hypothetical protein
BY2G20-specific gene 361	Chromosome	+	1796711	1796830	hypothetical protein
BY2G20-specific gene 362	Chromosome	-	1803249	1803386	hypothetical protein
BY2G20-specific gene 363	Chromosome	+	1806266	1806385	hypothetical protein
BY2G20-specific gene 364	Chromosome	+	1811615	1812193	hypothetical protein
BY2G20-specific gene 365	Chromosome	+	1826925	1827086	hypothetical protein
BY2G20-specific gene 366	Chromosome	+	1842011	1842196	hypothetical protein
BY2G20-specific gene 367	Chromosome	-	1863335	1863469	hypothetical protein
BY2G20-specific gene 368	Chromosome	+	1872656	1873765	hypothetical protein
BY2G20-specific gene 369	Chromosome	+	1873762	1874883	hypothetical protein
BY2G20-specific gene 370	Chromosome	+	1875370	1875540	hypothetical protein
BY2G20-specific gene 371	Chromosome	+	1876594	1877013	Sporulation-specific extracellular nuclease NucB
BY2G20-specific gene 372	Chromosome	+	1877037	1877450	hypothetical protein
BY2G20-specific gene 373	Chromosome	-	1879918	1880055	hypothetical protein
BY2G20-specific gene 374	Chromosome	+	1889213	1889344	hypothetical protein
BY2G20-specific gene 375	Chromosome	-	1911475	1911600	hypothetical protein
BY2G20-specific gene 376	Chromosome	+	1944106	1944219	hypothetical protein
BY2G20-specific gene 377	Chromosome	-	1971134	1971448	hypothetical protein
BY2G20-specific gene 378	Chromosome	+	1984189	1984305	hypothetical protein
BY2G20-specific gene 379	Chromosome	+	1989179	1989307	hypothetical protein
BY2G20-specific gene 380	Chromosome	+	2007013	2007135	hypothetical protein
BY2G20-specific gene 381	Chromosome	-	2013197	2013310	hypothetical protein
BY2G20-specific gene 382	Chromosome	-	2017144	2017290	hypothetical protein
BY2G20-specific gene 383	Chromosome	-	2058857	2058985	hypothetical protein
BY2G20-specific gene 384	Chromosome	-	2078266	2078388	hypothetical protein
BY2G20-specific gene 385	Chromosome	+	2104115	2104231	hypothetical protein
BY2G20-specific gene 386	Chromosome	-	2124989	2125828	UPF0703 protein YcgQ
BY2G20-specific gene 387	Chromosome	+	2134176	2134292	hypothetical protein
BY2G20-specific gene 388	Chromosome	+	2137195	2137329	hypothetical protein
BY2G20-specific gene 389	Chromosome	+	2174695	2174841	Spore cortex and coat synthesis protein SpoVM
BY2G20-specific gene 390	Chromosome	+	2198175	2198342	hypothetical protein
BY2G20-specific gene 391	Chromosome	-	2280583	2280732	hypothetical protein
BY2G20-specific gene 392	Chromosome	-	2293224	2293346	hypothetical protein
BY2G20-specific gene 393	Chromosome	-	2302241	2302402	hypothetical protein
BY2G20-specific gene 394	Chromosome	-	2308143	2308412	hypothetical protein
BY2G20-specific gene 395	Chromosome	+	2308591	2310063	L-amino-acid oxidase YobN (EC 1.4.3.2)
BY2G20-specific gene 396	Chromosome	-	2311717	2311923	hypothetical protein
BY2G20-specific gene 397	Chromosome	-	2312930	2313304	hypothetical protein
BY2G20-specific gene 398	Chromosome	+	2313506	2313628	hypothetical protein
BY2G20-specific gene 399	Chromosome	+	2313662	2314123	hypothetical protein
BY2G20-specific gene 400	Chromosome	+	2314611	2315360	hypothetical protein
BY2G20-specific gene 401	Chromosome	-	2316516	2316665	hypothetical protein
BY2G20-specific gene 402	Chromosome	+	2317978	2318295	Glyoxalase family protein
BY2G20-specific gene 403	Chromosome	+	2318516	2318641	Resolvase
BY2G20-specific gene 404	Chromosome	+	2318725	2319267	hypothetical protein
BY2G20-specific gene 405	Chromosome	+	2319350	2319487	hypothetical protein
BY2G20-specific gene 406	Chromosome	+	2319542	2320039	hypothetical protein
BY2G20-specific gene 407	Chromosome	-	2320475	2320600	hypothetical protein
BY2G20-specific gene 408	Chromosome	+	2322442	2322789	hypothetical protein
BY2G20-specific gene 409	Chromosome	+	2323295	2324026	SAM-dependent methyltransferase
BY2G20-specific gene 410	Chromosome	+	2324172	2324306	hypothetical protein
BY2G20-specific gene 411	Chromosome	+	2326052	2326522	hypothetical protein
BY2G20-specific gene 412	Chromosome	+	2326892	2327884	hypothetical protein
BY2G20-specific gene 413	Chromosome	-	2329929	2330351	hypothetical protein
BY2G20-specific gene 414	Chromosome	+	2336436	2336654	hypothetical protein
BY2G20-specific gene 415	Chromosome	+	2337360	2337530	Dehydrogenase
BY2G20-specific gene 416	Chromosome	+	2337548	2337811	Myo-inositol 2-dehydrogenase (EC 1.1.1.18)	idu(4);Inositol_catabolism
BY2G20-specific gene 417	Chromosome	+	2338030	2338269	hypothetical protein
BY2G20-specific gene 418	Chromosome	+	2338370	2339047	hypothetical protein
BY2G20-specific gene 419	Chromosome	+	2339438	2339665	hypothetical protein
BY2G20-specific gene 420	Chromosome	+	2340547	2342028	hypothetical protein
BY2G20-specific gene 421	Chromosome	+	2342944	2343225	hypothetical protein
BY2G20-specific gene 422	Chromosome	+	2343810	2344271	hypothetical protein
BY2G20-specific gene 423	Chromosome	+	2349315	2349812	Ligand-binding SRPBCC domain protein family
BY2G20-specific gene 424	Chromosome	+	2350117	2350347	hypothetical protein
BY2G20-specific gene 425	Chromosome	-	2350797	2351078	hypothetical protein
BY2G20-specific gene 426	Chromosome	+	2353724	2354155	Bis(5'-nucleosyl)-tetraphosphatase (asymmetrical) (EC 3.6.1.17)	idu(1);CBSS-176299.4.peg.1996A idu(1);pyrimidine_conversions
BY2G20-specific gene 427	Chromosome	+	2354888	2356588	2-isopropylmalate synthase (EC 2.3.3.13)	idu(1);Branched-Chain_Amino_Acid_Biosynthesis idu(1);Leucine_Biosynthesis
BY2G20-specific gene 428	Chromosome	+	2359734	2359916	hypothetical protein
BY2G20-specific gene 429	Chromosome	-	2360147	2360263	hypothetical protein
BY2G20-specific gene 430	Chromosome	+	2362307	2363185	D-Ala-D-Ala dipeptidase/carboxypeptidase (EC 3.4.16.4)(EC 3.4.13.22) => VanXY-unclassified
BY2G20-specific gene 431	Chromosome	-	2363908	2364027	hypothetical protein
BY2G20-specific gene 432	Chromosome	+	2364590	2365279	ABC transporter-like sensor linked response regulator YxdJ
BY2G20-specific gene 433	Chromosome	+	2365294	2366295	ABC transporter-like sensor linked histidine kinase
BY2G20-specific gene 434	Chromosome	+	2368988	2369110	hypothetical protein
BY2G20-specific gene 435	Chromosome	+	2370609	2370842	hypothetical protein
BY2G20-specific gene 436	Chromosome	+	2378423	2378914	acetyltransferase, GNAT family
BY2G20-specific gene 437	Chromosome	-	2379742	2380170	Transcriptional regulator
BY2G20-specific gene 438	Chromosome	+	2380314	2380790	Acetyltransferase, GNAT family
BY2G20-specific gene 439	Chromosome	-	2381382	2381909	hypothetical protein
BY2G20-specific gene 440	Chromosome	-	2381906	2382388	hypothetical protein
BY2G20-specific gene 441	Chromosome	-	2382381	2382722	Transcriptional regulator, PadR family	idu(5);CBSS-1352.1.peg.856
BY2G20-specific gene 442	Chromosome	+	2383084	2383263	hypothetical protein
BY2G20-specific gene 443	Chromosome	-	2383398	2383538	hypothetical protein
BY2G20-specific gene 444	Chromosome	-	2383576	2383800	hypothetical protein
BY2G20-specific gene 445	Chromosome	+	2385448	2386959	hypothetical protein
BY2G20-specific gene 446	Chromosome	-	2389905	2390078	hypothetical protein
BY2G20-specific gene 447	Chromosome	-	2393138	2393302	hypothetical protein
BY2G20-specific gene 448	Chromosome	+	2394399	2394515	hypothetical protein
BY2G20-specific gene 449	Chromosome	+	2396141	2396539	PhnB protein; putative DNA binding 3-demethylubiquinone-9 3-methyltransferase domain protein
BY2G20-specific gene 450	Chromosome	-	2396580	2396783	hypothetical protein
BY2G20-specific gene 451	Chromosome	+	2398570	2399343	Transcriptional repressor GlcR, DeoR family
BY2G20-specific gene 452	Chromosome	-	2411055	2411198	hypothetical protein
BY2G20-specific gene 453	Chromosome	-	2424030	2424227	hypothetical protein
BY2G20-specific gene 454	Chromosome	-	2424501	2424632	hypothetical protein
BY2G20-specific gene 455	Chromosome	+	2425640	2425906	hypothetical protein
BY2G20-specific gene 456	Chromosome	+	2427616	2427885	hypothetical protein
BY2G20-specific gene 457	Chromosome	+	2437541	2438452	putative integrase/recombinase
BY2G20-specific gene 458	Chromosome	+	2438953	2440494	Similarity
BY2G20-specific gene 459	Chromosome	-	2440563	2441216	hypothetical protein
BY2G20-specific gene 460	Chromosome	+	2441625	2441984	hypothetical protein
BY2G20-specific gene 461	Chromosome	+	2446829	2448181	hypothetical protein
BY2G20-specific gene 462	Chromosome	-	2449666	2449806	hypothetical protein
BY2G20-specific gene 463	Chromosome	+	2450009	2452360	ATP-dependent DNA helicase UvrD/PcrA (EC 3.6.4.12)
BY2G20-specific gene 464	Chromosome	-	2452678	2452794	hypothetical protein
BY2G20-specific gene 465	Chromosome	+	2453109	2453231	hypothetical protein
BY2G20-specific gene 466	Chromosome	+	2453309	2453629	hypothetical protein
BY2G20-specific gene 467	Chromosome	+	2453934	2454149	hypothetical protein
BY2G20-specific gene 468	Chromosome	+	2454278	2454526	hypothetical protein
BY2G20-specific gene 469	Chromosome	+	2454696	2454791	hypothetical protein
BY2G20-specific gene 470	Chromosome	+	2455074	2456228	hypothetical protein
BY2G20-specific gene 471	Chromosome	+	2456230	2456667	hypothetical protein
BY2G20-specific gene 472	Chromosome	+	2456660	2458414	hypothetical protein
BY2G20-specific gene 473	Chromosome	+	2458461	2459396	hypothetical protein
BY2G20-specific gene 474	Chromosome	+	2462515	2463240	hypothetical protein
BY2G20-specific gene 475	Chromosome	+	2463243	2463392	hypothetical protein
BY2G20-specific gene 476	Chromosome	+	2463847	2464017	hypothetical protein
BY2G20-specific gene 477	Chromosome	+	2464866	2465039	hypothetical protein
BY2G20-specific gene 478	Chromosome	+	2488981	2490429	Long-chain-fatty-acid--CoA ligase (EC 6.2.1.3)	idu(10);n-Phenylalkanoic_acid_degradation idu(10);Fatty_acid_metabolism_cluster idu(10);Biotin_biosynthesis
BY2G20-specific gene 479	Chromosome	+	2490426	2491520	3-ketoacyl-CoA thiolase (EC 2.3.1.16) @ Acetyl-CoA acetyltransferase (EC 2.3.1.9)	idu(4);CBSS-246196.1.peg.364 idu(6);Serine-glyoxylate_cycle idu(4);Serine-glyoxylate_cycle icw(1);n-Phenylalkanoic_acid_degradation idu(6);Ethylmalonyl-CoA_pathway_of_C2_assimilation,_GJO idu(6);Polyhydroxybutyrate_metabolism idu(4);Polyhydroxybutyrate_metabolism idu(4);Isoleucine_degradation icw(1);Fatty_acid_metabolism_cluster icw(1);Biotin_biosynthesis idu(6);Lysine_fermentation idu(6);Isopren…
BY2G20-specific gene 480	Chromosome	+	2491825	2492202	hypothetical protein
BY2G20-specific gene 481	Chromosome	+	2492233	2492403	hypothetical protein
BY2G20-specific gene 482	Chromosome	+	2495255	2495368	hypothetical protein
BY2G20-specific gene 483	Chromosome	-	2495851	2495964	hypothetical protein
BY2G20-specific gene 484	Chromosome	-	2496123	2496491	serine/threonine kinase
BY2G20-specific gene 485	Chromosome	-	2496678	2497466	Transmembrane protein YxlG
BY2G20-specific gene 486	Chromosome	-	2498365	2498673	Negative regulatory protein YxlE
BY2G20-specific gene 487	Chromosome	+	2499390	2499779	hypothetical protein
BY2G20-specific gene 488	Chromosome	+	2499863	2501194	Uncharacterized MFS-type transporter
BY2G20-specific gene 489	Chromosome	-	2505637	2505750	hypothetical protein
BY2G20-specific gene 490	Chromosome	-	2519739	2521988	Formate dehydrogenase-O, major subunit (EC 1.2.1.2)	isu;Formate_hydrogenase
BY2G20-specific gene 491	Chromosome	-	2524361	2524501	hypothetical protein
BY2G20-specific gene 492	Chromosome	+	2527251	2527400	hypothetical protein
BY2G20-specific gene 493	Chromosome	+	2527407	2527598	hypothetical protein
BY2G20-specific gene 494	Chromosome	-	2527609	2527731	hypothetical protein
BY2G20-specific gene 495	Chromosome	-	2527755	2527895	hypothetical protein
BY2G20-specific gene 496	Chromosome	+	2527949	2528212	hypothetical protein
BY2G20-specific gene 497	Chromosome	-	2528715	2528924	Alkaline phosphatase (EC 3.1.3.1)	idu(2);Phosphate_metabolism
BY2G20-specific gene 498	Chromosome	-	2529362	2530000	hypothetical protein
BY2G20-specific gene 499	Chromosome	-	2532223	2532342	hypothetical protein
BY2G20-specific gene 500	Chromosome	+	2534006	2534131	hypothetical protein
BY2G20-specific gene 501	Chromosome	-	2536607	2536876	Bleomycin resistance protein
BY2G20-specific gene 502	Chromosome	-	2538217	2538330	hypothetical protein
BY2G20-specific gene 503	Chromosome	-	2540615	2541010	hypothetical protein
BY2G20-specific gene 504	Chromosome	+	2541434	2541784	hypothetical protein
BY2G20-specific gene 505	Chromosome	-	2542081	2542971	Sphingomyelinase (EC 3.1.4.12)
BY2G20-specific gene 506	Chromosome	-	2543588	2546149	hypothetical protein
BY2G20-specific gene 507	Chromosome	-	2546248	2547339	hypothetical protein
BY2G20-specific gene 508	Chromosome	-	2547625	2548455	hypothetical protein
BY2G20-specific gene 509	Chromosome	+	2550078	2550194	hypothetical protein
BY2G20-specific gene 510	Chromosome	-	2571037	2571207	hypothetical protein
BY2G20-specific gene 511	Chromosome	-	2571294	2571407	hypothetical protein
BY2G20-specific gene 512	Chromosome	-	2573227	2573361	hypothetical protein
BY2G20-specific gene 513	Chromosome	-	2573363	2573875	Uncharacterized protein YkkA
BY2G20-specific gene 514	Chromosome	-	2575140	2576141	Oxidoreductase
BY2G20-specific gene 515	Chromosome	-	2576144	2577571	N-Acetyl-D-glucosamine ABC transport system, sugar-binding protein	idu(1);Chitin_and_N-acetylglucosamine_utilization
BY2G20-specific gene 516	Chromosome	-	2580893	2581753	Lead, cadmium, zinc and mercury transporting ATPase (EC 3.6.3.3) (EC 3.6.3.5); Copper-translocating P-type ATPase (EC 3.6.3.4)	idu(2);Copper_Transport_System idu(2);CBSS-196620.1.peg.2477 idu(2);Copper_homeostasis
BY2G20-specific gene 517	Chromosome	-	2581760	2582824	Dihydrodipicolinate synthase family protein RB7999
BY2G20-specific gene 518	Chromosome	-	2582824	2583840	FIG01094124: hypothetical protein
BY2G20-specific gene 519	Chromosome	-	2583866	2584120	hypothetical protein
BY2G20-specific gene 520	Chromosome	-	2586636	2587286	Quinolone resistance protein
BY2G20-specific gene 521	Chromosome	-	2589629	2590216	NAD(P)H oxidoreductase YrkL @ Putative NADPH-quinone reductase (modulator of drug activity B) @ Flavodoxin 2	idu(1);Flavodoxin
BY2G20-specific gene 522	Chromosome	-	2590292	2590840	Dihydrofolate reductase (EC 1.5.1.3)	idu(2);Folate_Biosynthesis idu(2);5-FCL-like_protein
BY2G20-specific gene 523	Chromosome	+	2595116	2595250	hypothetical protein
BY2G20-specific gene 524	Chromosome	+	2600609	2600725	hypothetical protein
BY2G20-specific gene 525	Chromosome	+	2614334	2614453	hypothetical protein
BY2G20-specific gene 526	Chromosome	-	2614564	2615277	hypothetical protein
BY2G20-specific gene 527	Chromosome	-	2616637	2616864	hypothetical protein
BY2G20-specific gene 528	Chromosome	-	2617188	2617295	hypothetical protein
BY2G20-specific gene 529	Chromosome	-	2617692	2623946	hypothetical protein
BY2G20-specific gene 530	Chromosome	-	2625618	2626484	Foldase protein PrsA precursor (EC 5.2.1.8)	idu(3);EcsAB_transporter_affecting_expression_and_secretion_of_secretory_preproteins idu(3);Peptidyl-prolyl_cis-trans_isomerase
BY2G20-specific gene 531	Chromosome	-	2626518	2626625	hypothetical protein
BY2G20-specific gene 532	Chromosome	-	2628673	2629530	hypothetical protein
BY2G20-specific gene 533	Chromosome	-	2664994	2665161	hypothetical protein
BY2G20-specific gene 534	Chromosome	-	2679198	2679497	FIG01237718: hypothetical protein
BY2G20-specific gene 535	Chromosome	-	2680536	2680658	hypothetical protein
BY2G20-specific gene 536	Chromosome	-	2686381	2687634	hypothetical protein
BY2G20-specific gene 537	Chromosome	-	2689143	2689700	hypothetical protein
BY2G20-specific gene 538	Chromosome	-	2689952	2690272	hypothetical protein
BY2G20-specific gene 539	Chromosome	-	2691526	2692479	hypothetical protein
BY2G20-specific gene 540	Chromosome	+	2713167	2713310	hypothetical protein
BY2G20-specific gene 541	Chromosome	-	2741752	2741886	hypothetical protein
BY2G20-specific gene 542	Chromosome	+	2741936	2742124	hypothetical protein
BY2G20-specific gene 543	Chromosome	-	2747155	2748156	ABC transporter, substrate-binding protein (cluster 8, B12/iron complex)
BY2G20-specific gene 544	Chromosome	-	2750364	2751020	Cobalamin biosynthesis protein BluB @ 5,6-dimethylbenzimidazole synthase, flavin destructase family	isu;Cobalamin_synthesis
BY2G20-specific gene 545	Chromosome	-	2751115	2751981	L-threonine kinase in B12 biosynthesis (EC 2.7.1.177)
BY2G20-specific gene 546	Chromosome	-	2753765	2755159	Cobyrinic acid a,c-diamide synthetase (EC 6.3.5.11)
BY2G20-specific gene 547	Chromosome	-	2755175	2756299	Cobalt-precorrin 5A hydrolase (EC 3.7.1.12)
BY2G20-specific gene 548	Chromosome	-	2756296	2757069	Cobalt-precorrin-4 C(11)-methyltransferase (EC 2.1.1.271)
BY2G20-specific gene 549	Chromosome	-	2757069	2757770	Cobalt-precorrin-2 C(20)-methyltransferase (EC 2.1.1.151)
BY2G20-specific gene 550	Chromosome	-	2757767	2758981	Cobalt-precorrin-7 (C5)-methyltransferase (EC 2.1.1.289) / Cobalt-precorrin-6B C15-methyltransferase [decarboxylating] (EC 2.1.1.196)
BY2G20-specific gene 551	Chromosome	-	2758965	2760083	Cobalt-precorrin-5B (C1)-methyltransferase (EC 2.1.1.195)
BY2G20-specific gene 552	Chromosome	-	2760087	2760734	Cobalt-precorrin-8 methylmutase (EC 5.4.99.60)
BY2G20-specific gene 553	Chromosome	-	2760712	2761533	Cobalt-precorrin-6A reductase (EC 1.3.1.106)
BY2G20-specific gene 554	Chromosome	-	2761530	2762432	Sirohydrochlorin cobaltochelatase CbiX(long) (EC 4.99.1.3)
BY2G20-specific gene 555	Chromosome	-	2764424	2764798	2Fe-2S ferredoxin CbiW clustered with, but not required for, cobalamin synthesis
BY2G20-specific gene 556	Chromosome	+	2765926	2766684	Cobalt ECF transporter, substrate-binding protein CbiM
BY2G20-specific gene 557	Chromosome	+	2766685	2766960	Cobalt ECF transporter, additional substrate-binding protein CbiN
BY2G20-specific gene 558	Chromosome	+	2766983	2767771	Cobalt ECF transporter, transmembrane component of energizing module CbiQ
BY2G20-specific gene 559	Chromosome	-	2781449	2781574	hypothetical protein
BY2G20-specific gene 560	Chromosome	-	2787107	2787235	hypothetical protein
BY2G20-specific gene 561	Chromosome	-	2801643	2801759	Transcriptional regulator, ArsR family
BY2G20-specific gene 562	Chromosome	-	2801851	2802012	hypothetical protein
BY2G20-specific gene 563	Chromosome	+	2806778	2806903	hypothetical protein
BY2G20-specific gene 564	Chromosome	-	2818535	2818648	hypothetical protein
BY2G20-specific gene 565	Chromosome	-	2840002	2840163	hypothetical protein
BY2G20-specific gene 566	Chromosome	-	2853086	2853211	hypothetical protein
BY2G20-specific gene 567	Chromosome	+	2860865	2861059	hypothetical protein
BY2G20-specific gene 568	Chromosome	-	2861122	2861235	hypothetical protein
BY2G20-specific gene 569	Chromosome	-	2863857	2864060	hypothetical protein
BY2G20-specific gene 570	Chromosome	-	2865206	2865634	hypothetical protein
BY2G20-specific gene 571	Chromosome	-	2865764	2865889	hypothetical protein
BY2G20-specific gene 572	Chromosome	-	2898687	2898815	hypothetical protein
BY2G20-specific gene 573	Chromosome	-	2905606	2905722	hypothetical protein
BY2G20-specific gene 574	Chromosome	-	2926185	2926322	hypothetical protein
BY2G20-specific gene 575	Chromosome	-	2928185	2928316	hypothetical protein
BY2G20-specific gene 576	Chromosome	+	2933063	2933242	hypothetical protein
BY2G20-specific gene 577	Chromosome	-	2937716	2937871	hypothetical protein
BY2G20-specific gene 578	Chromosome	+	2940290	2941261	magnesium and cobalt transport protein CorA
BY2G20-specific gene 579	Chromosome	+	2949594	2949794	hypothetical protein
BY2G20-specific gene 580	Chromosome	-	2994350	2994856	hypothetical protein
BY2G20-specific gene 581	Chromosome	-	2995589	2995702	hypothetical protein
BY2G20-specific gene 582	Chromosome	-	2996767	2996880	hypothetical protein
BY2G20-specific gene 583	Chromosome	-	3000616	3000735	hypothetical protein
BY2G20-specific gene 584	Chromosome	+	3001054	3001296	hypothetical protein
BY2G20-specific gene 585	Chromosome	-	3001972	3004587	Phosphoenolpyruvate synthase (EC 2.7.9.2)	isu;Pyruvate_metabolism_I:_anaplerotic_reactions,_PEP
BY2G20-specific gene 586	Chromosome	+	3007079	3007894	Endonuclease I
BY2G20-specific gene 587	Chromosome	-	3017402	3018616	Uncharacterized deacetylase
BY2G20-specific gene 588	Chromosome	-	3018632	3019603	endo-type 6-aminohexanoate oligomer hydrolase
BY2G20-specific gene 589	Chromosome	-	3019603	3020160	Substrate-specific component PanT of predicted pantothenate ECF transporter	icw(3);ECF_class_transporters isu;Coenzyme_A_Biosynthesis
BY2G20-specific gene 590	Chromosome	-	3020233	3021078	Transmembrane component of general energizing module of ECF transporters	idu(1);ECF_class_transporters
BY2G20-specific gene 591	Chromosome	-	3036916	3040461	hypothetical protein
BY2G20-specific gene 592	Chromosome	-	3041266	3043122	hypothetical protein
BY2G20-specific gene 593	Chromosome	-	3043326	3043517	hypothetical protein
BY2G20-specific gene 594	Chromosome	-	3045327	3046217	Streptogramin B lyase (EC 4.2.99.-) => Vgb(B)
BY2G20-specific gene 595	Chromosome	-	3048545	3049315	Mll2313 protein
BY2G20-specific gene 596	Chromosome	-	3049575	3050435	hypothetical protein
BY2G20-specific gene 597	Chromosome	+	3055562	3056347	hypothetical protein
BY2G20-specific gene 598	Chromosome	+	3056373	3056861	Secreted repeat of unknown function
BY2G20-specific gene 599	Chromosome	+	3057526	3058266	hypothetical protein
BY2G20-specific gene 600	Chromosome	-	3058503	3058796	Glucokinase (EC 2.7.1.2)
BY2G20-specific gene 601	Chromosome	-	3058956	3059381	hypothetical protein
BY2G20-specific gene 602	Chromosome	+	3066217	3066762	hypothetical protein
BY2G20-specific gene 603	Chromosome	+	3069278	3070519	hypothetical protein
BY2G20-specific gene 604	Chromosome	+	3071929	3072294	transcriptional regulator YbbE
BY2G20-specific gene 605	Chromosome	+	3072457	3072624	hypothetical protein
BY2G20-specific gene 606	Chromosome	+	3072645	3073859	Uncharacterized MFS-type transporter YnfM
BY2G20-specific gene 607	Chromosome	+	3074125	3074424	hypothetical protein
BY2G20-specific gene 608	Chromosome	-	3074643	3075059	Putative dioxygenase
BY2G20-specific gene 609	Chromosome	-	3075424	3076494	hypothetical protein
BY2G20-specific gene 610	Chromosome	-	3076521	3077213	ankyrin repeat domain protein
BY2G20-specific gene 611	Chromosome	-	3082226	3083266	hypothetical protein
BY2G20-specific gene 612	Chromosome	-	3083247	3083393	hypothetical protein
BY2G20-specific gene 613	Chromosome	-	3083799	3085169	Multidrug and toxin extrusion (MATE) family efflux pump YdhE/NorM, homolog	isu;Multidrug_Resistance_Efflux_Pumps
BY2G20-specific gene 614	Chromosome	-	3085381	3085515	Alpha-galactosidase (EC 3.2.1.22)	isu;Melibiose_Utilization isu;Fructooligosaccharides(FOS)_and_Raffinose_Utilization isu;Galactosylceramide_and_Sulfatide_metabolism isu;Lactose_and_Galactose_Uptake_and_Utilization
BY2G20-specific gene 615	Chromosome	+	3096173	3097105	hypothetical protein
BY2G20-specific gene 616	Chromosome	-	3097488	3097613	hypothetical protein
BY2G20-specific gene 617	Chromosome	-	3098141	3098296	hypothetical protein
BY2G20-specific gene 618	Chromosome	+	3099556	3100401	hypothetical protein
BY2G20-specific gene 619	Chromosome	+	3100450	3101364	hypothetical protein
BY2G20-specific gene 620	Chromosome	+	3101501	3102748	hypothetical protein
BY2G20-specific gene 621	Chromosome	-	3103010	3104338	alpha-galactosidase (EC 3.2.1.22)
BY2G20-specific gene 622	Chromosome	-	3109514	3110083	hypothetical protein
BY2G20-specific gene 623	Chromosome	-	3113002	3114393	Peptidase, M20/M25/M40 family
BY2G20-specific gene 624	Chromosome	+	3114546	3114659	hypothetical protein
BY2G20-specific gene 625	Chromosome	-	3115145	3115264	hypothetical protein
BY2G20-specific gene 626	Chromosome	-	3115527	3115670	hypothetical protein
BY2G20-specific gene 627	Chromosome	-	3115810	3116274	FMN adenylyltransferase (EC 2.7.7.2) / Riboflavin kinase (EC 2.7.1.26)	idu(1);Riboflavin,_FMN_and_FAD_metabolism_in_plants idu(1);Riboflavin,_FMN_and_FAD_metabolism_in_plants idu(1);Riboflavin,_FMN_and_FAD_metabolism idu(1);Riboflavin,_FMN_and_FAD_metabolism idu(1);riboflavin_to_FAD idu(1);riboflavin_to_FAD
BY2G20-specific gene 628	Chromosome	-	3117224	3117928	L-cystine ABC transporter, permease protein TcyM
BY2G20-specific gene 629	Chromosome	-	3117944	3118645	L-cystine ABC transporter, permease protein TcyL
BY2G20-specific gene 630	Chromosome	-	3118661	3119479	L-cystine ABC transporter, substrate-binding protein TcyJ
BY2G20-specific gene 631	Chromosome	-	3119503	3120321	L-cystine ABC transporter, substrate-binding protein TcyK
BY2G20-specific gene 632	Chromosome	-	3120408	3120680	Putative glutaredoxin YtnI
BY2G20-specific gene 633	Chromosome	-	3120700	3121200	FIG01228824: hypothetical protein
BY2G20-specific gene 634	Chromosome	-	3124070	3124912	Methionine ABC transporter substrate-binding protein	idu(3);Methionine_Degradation idu(3);Methionine_Biosynthesis
BY2G20-specific gene 635	Chromosome	-	3125044	3125169	hypothetical protein
BY2G20-specific gene 636	Chromosome	-	3128338	3130281	PTS system, 2-O-alpha-mannosyl-D-glycerate-specific IIA component (EC 2.7.1.195) / PTS system, 2-O-alpha-mannosyl-D-glycerate-specific IIB component (EC 2.7.1.195) / PTS system, 2-O-alpha-mannosyl-D-glycerate-specific IIC component
BY2G20-specific gene 637	Chromosome	-	3130424	3131155	Transcriptional regulator, RpiR family
BY2G20-specific gene 638	Chromosome	-	3131334	3131648	hypothetical protein
BY2G20-specific gene 639	Chromosome	-	3131761	3131961	hypothetical protein
BY2G20-specific gene 640	Chromosome	-	3132111	3132458	hypothetical protein
BY2G20-specific gene 641	Chromosome	-	3132634	3133248	FMN-dependent NADH-azoreductase (EC 1.7.1.6)
BY2G20-specific gene 642	Chromosome	-	3133299	3134678	Uncharacterized MFS-type transporter
BY2G20-specific gene 643	Chromosome	-	3134790	3135380	Transcriptional regulator, AcrR family
BY2G20-specific gene 644	Chromosome	-	3137793	3137978	hypothetical protein
BY2G20-specific gene 645	Chromosome	-	3138033	3138560	hypothetical protein
BY2G20-specific gene 646	Chromosome	-	3138876	3139337	hypothetical protein
BY2G20-specific gene 647	Chromosome	+	3144817	3145074	Uncharacterized protein YjfA
BY2G20-specific gene 648	Chromosome	+	3145192	3145329	hypothetical protein
BY2G20-specific gene 649	Chromosome	+	3145365	3145718	Uncharacterized protein YjfA
BY2G20-specific gene 650	Chromosome	-	3157137	3157235	hypothetical protein
BY2G20-specific gene 651	Chromosome	+	3160774	3160908	hypothetical protein
BY2G20-specific gene 652	Chromosome	+	3161531	3161647	hypothetical protein
BY2G20-specific gene 653	Chromosome	+	3164185	3164355	hypothetical protein
BY2G20-specific gene 654	Chromosome	-	3170445	3170558	hypothetical protein
BY2G20-specific gene 655	Chromosome	-	3170558	3170674	hypothetical protein
BY2G20-specific gene 656	Chromosome	-	3172485	3172631	hypothetical protein
BY2G20-specific gene 657	Chromosome	-	3175186	3175419	hypothetical protein
BY2G20-specific gene 658	Chromosome	+	3179355	3179495	hypothetical protein
BY2G20-specific gene 659	Chromosome	-	3179678	3180481	hypothetical protein
BY2G20-specific gene 660	Chromosome	-	3184163	3184375	hypothetical protein
BY2G20-specific gene 661	Chromosome	+	3188934	3189191	Phosphocarrier protein of PTS system
BY2G20-specific gene 662	Chromosome	-	3189550	3190347	Efflux ABC transporter, permease protein
BY2G20-specific gene 663	Chromosome	-	3190393	3191190	Efflux ABC transporter, permease protein
BY2G20-specific gene 664	Chromosome	+	3194200	3194331	hypothetical protein
BY2G20-specific gene 665	Chromosome	+	3195707	3196591	Uncharacterized transcriptional regulator YdeC, AraC family
BY2G20-specific gene 666	Chromosome	-	3199882	3200793	Oxidoreductase, short-chain dehydrogenase/reductase family
BY2G20-specific gene 667	Chromosome	-	3200944	3201933	Ornithine cyclodeaminase (EC 4.3.1.12)	isu;Arginine_and_Ornithine_Degradation
BY2G20-specific gene 668	Chromosome	-	3201968	3203281	Uncharacterized MFS-type transporter
BY2G20-specific gene 669	Chromosome	-	3204622	3205827	hypothetical protein
BY2G20-specific gene 670	Chromosome	-	3205940	3206098	hypothetical protein
BY2G20-specific gene 671	Chromosome	+	3206835	3206951	hypothetical protein
BY2G20-specific gene 672	Chromosome	-	3210469	3210600	hypothetical protein
BY2G20-specific gene 673	Chromosome	-	3213270	3213392	hypothetical protein
BY2G20-specific gene 674	Chromosome	-	3219195	3219329	hypothetical protein
BY2G20-specific gene 675	Chromosome	+	3221591	3221770	hypothetical protein
BY2G20-specific gene 676	Chromosome	+	3221767	3221889	hypothetical protein
BY2G20-specific gene 677	Chromosome	-	3223863	3223979	hypothetical protein
BY2G20-specific gene 678	Chromosome	-	3234565	3234759	hypothetical protein
BY2G20-specific gene 679	Chromosome	-	3234801	3234992	hypothetical protein
BY2G20-specific gene 680	Chromosome	-	3240360	3240509	hypothetical protein
BY2G20-specific gene 681	Chromosome	-	3279395	3279514	hypothetical protein
BY2G20-specific gene 682	Chromosome	-	3279580	3279696	hypothetical protein
BY2G20-specific gene 683	Chromosome	-	3279845	3280126	hypothetical protein
BY2G20-specific gene 684	Chromosome	-	3287393	3287530	hypothetical protein
BY2G20-specific gene 685	Chromosome	+	3287593	3287751	hypothetical protein
BY2G20-specific gene 686	Chromosome	-	3287925	3288170	hypothetical protein
BY2G20-specific gene 687	Chromosome	+	3319724	3319897	hypothetical protein
BY2G20-specific gene 688	Chromosome	+	3337906	3338046	hypothetical protein
BY2G20-specific gene 689	Chromosome	-	3390660	3390803	hypothetical protein
BY2G20-specific gene 690	Chromosome	-	3397460	3397573	hypothetical protein
BY2G20-specific gene 691	Chromosome	-	3412323	3412436	hypothetical protein
BY2G20-specific gene 692	Chromosome	-	3434299	3434457	hypothetical protein
BY2G20-specific gene 693	Chromosome	-	3435141	3435641	3-demethylubiquinone-9 3-methyltransferase
BY2G20-specific gene 694	Chromosome	-	3448837	3448974	hypothetical protein
BY2G20-specific gene 695	Chromosome	+	3451671	3451814	hypothetical protein
BY2G20-specific gene 696	Chromosome	+	3455300	3455488	hypothetical protein
BY2G20-specific gene 697	Chromosome	-	3458491	3458637	hypothetical protein
BY2G20-specific gene 698	Chromosome	-	3475577	3475696	hypothetical protein
BY2G20-specific gene 699	Chromosome	-	3496897	3497055	hypothetical protein
BY2G20-specific gene 700	Chromosome	-	3500044	3500163	hypothetical protein
BY2G20-specific gene 701	Chromosome	+	3523254	3523394	hypothetical protein
BY2G20-specific gene 702	Chromosome	-	3536547	3536681	hypothetical protein
BY2G20-specific gene 703	Chromosome	+	3537149	3537265	hypothetical protein
BY2G20-specific gene 704	Chromosome	-	3537280	3537501	hypothetical protein
BY2G20-specific gene 705	Chromosome	-	3600220	3600348	hypothetical protein
BY2G20-specific gene 706	Chromosome	+	3664576	3664764	hypothetical protein
BY2G20-specific gene 707	Chromosome	-	3664805	3664927	hypothetical protein
BY2G20-specific gene 708	Chromosome	+	3674077	3674190	hypothetical protein
BY2G20-specific gene 709	Chromosome	-	3675107	3675232	hypothetical protein
BY2G20-specific gene 710	Chromosome	-	3678636	3678770	hypothetical protein
BY2G20-specific gene 711	Chromosome	+	3681221	3681340	hypothetical protein
BY2G20-specific gene 712	Chromosome	-	3699629	3699793	hypothetical protein
BY2G20-specific gene 713	Chromosome	-	3717761	3717880	hypothetical protein
BY2G20-specific gene 714	Chromosome	+	3735438	3735617	hypothetical protein
BY2G20-specific gene 715	Chromosome	+	3765353	3765481	hypothetical protein
BY2G20-specific gene 716	Chromosome	-	3773217	3773354	hypothetical protein
BY2G20-specific gene 717	Chromosome	+	3773390	3773542	hypothetical protein
BY2G20-specific gene 718	Chromosome	+	3795068	3795220	hypothetical protein
BY2G20-specific gene 719	Chromosome	+	3795253	3795393	hypothetical protein
BY2G20-specific gene 720	Chromosome	+	3820141	3820269	hypothetical protein
BY2G20-specific gene 721	Chromosome	+	3840608	3840739	hypothetical protein
BY2G20-specific gene 722	Chromosome	+	3844975	3845088	hypothetical protein
BY2G20-specific gene 723	Chromosome	+	3845362	3846033	hypothetical protein
BY2G20-specific gene 724	Chromosome	-	3846239	3846355	hypothetical protein
BY2G20-specific gene 725	Chromosome	+	3846512	3846631	hypothetical protein
BY2G20-specific gene 726	Chromosome	-	3847929	3848033	hypothetical protein
BY2G20-specific gene 727	Chromosome	-	3848314	3848433	hypothetical protein
BY2G20-specific gene 728	Chromosome	+	3852850	3852990	hypothetical protein
BY2G20-specific gene 729	Chromosome	+	3853006	3853122	hypothetical protein
BY2G20-specific gene 730	Chromosome	-	3883890	3884981	Low temperature requirement protein A
BY2G20-specific gene 731	Chromosome	+	3885055	3885615	hypothetical protein
BY2G20-specific gene 732	Chromosome	-	3891073	3892269	Phosphopentomutase like protein YhfW
BY2G20-specific gene 733	Chromosome	-	3892274	3893425	Uncharacterized alanine racemase domain-containing protein YhfX
BY2G20-specific gene 734	Chromosome	-	3893433	3894548	Phosphotriesterase like protein Php / Uncharacterized pyridoxal phosphate protein YhfS
BY2G20-specific gene 735	Chromosome	-	3894564	3895475	Phosphotriesterase like protein Php / Uncharacterized pyridoxal phosphate protein YhfS
BY2G20-specific gene 736	Chromosome	-	3895487	3896785	Uncharacterized protein YhfT
BY2G20-specific gene 737	Chromosome	-	3896812	3897174	Uncharacterized protein YhfU
BY2G20-specific gene 738	Chromosome	-	3897190	3897534	PTS-regulatory domain-containing protein YhfY
BY2G20-specific gene 739	Chromosome	-	3897589	3898515	Hypothetical protein YhfZ
BY2G20-specific gene 740	Chromosome	+	3924915	3925055	hypothetical protein
BY2G20-specific gene 741	Chromosome	+	3926179	3926343	hypothetical protein
BY2G20-specific gene 742	Chromosome	-	3951195	3951413	hypothetical protein
BY2G20-specific gene 743	Chromosome	-	4037152	4037325	hypothetical protein
BY2G20-specific gene 744	Chromosome	+	4040311	4040508	hypothetical protein
BY2G20-specific gene 745	Chromosome	-	4049253	4049408	hypothetical protein
BY2G20-specific gene 746	Chromosome	+	4051921	4052061	hypothetical protein
BY2G20-specific gene 747	Chromosome	-	4052492	4053229	Transmembrane component YkoC of energizing module of thiamin-regulated ECF transporter for HydroxyMethylPyrimidine	isu;Thiamin_biosynthesis isu;ECF_class_transporters
BY2G20-specific gene 748	Chromosome	-	4054792	4055388	Substrate-specific component YkoE of thiamin-regulated ECF transporter for HydroxyMethylPyrimidine	icw(1);Thiamin_biosynthesis icw(1);ECF_class_transporters
BY2G20-specific gene 749	Chromosome	-	4055388	4056071	Thiaminase II (EC 3.5.99.2) involved in salvage of thiamin pyrimidine moiety
BY2G20-specific gene 750	Chromosome	+	4056861	4057622	Transcriptional regulator, RpiR family
BY2G20-specific gene 751	Chromosome	+	4061396	4062310	O-Methyltransferase involved in polyketide biosynthesis
BY2G20-specific gene 752	Chromosome	-	4063701	4063826	hypothetical protein
BY2G20-specific gene 753	Chromosome	-	4064000	4064335	hypothetical protein
BY2G20-specific gene 754	Chromosome	-	4064335	4064880	hypothetical protein
BY2G20-specific gene 755	Chromosome	-	4065397	4065690	hypothetical protein
BY2G20-specific gene 756	Chromosome	-	4066425	4066577	hypothetical protein
BY2G20-specific gene 757	Chromosome	-	4066608	4068359	hypothetical protein
BY2G20-specific gene 758	Chromosome	-	4069910	4071106	N-acyl-L-amino acid amidohydrolase (EC 3.5.1.14)
BY2G20-specific gene 759	Chromosome	-	4071319	4072185	Transcriptional regulator, LysR family
BY2G20-specific gene 760	Chromosome	-	4078009	4078317	hypothetical protein
BY2G20-specific gene 761	Chromosome	-	4088991	4089197	hypothetical protein
BY2G20-specific gene 762	Chromosome	-	4089567	4089695	hypothetical protein
BY2G20-specific gene 763	Chromosome	-	4103134	4103247	hypothetical protein
BY2G20-specific gene 764	Chromosome	-	4111225	4111686	spermine/spermidine acetyltransferase
BY2G20-specific gene 765	Chromosome	-	4111829	4111951	hypothetical protein
BY2G20-specific gene 766	Chromosome	-	4114584	4116044	D-threonate kinase
BY2G20-specific gene 767	Chromosome	+	4134026	4135357	alpha-galactosidase (EC 3.2.1.22)
BY2G20-specific gene 768	Chromosome	+	4159846	4159965	hypothetical protein
BY2G20-specific gene 769	Chromosome	+	4159974	4160126	hypothetical protein
BY2G20-specific gene 770	Chromosome	-	4169812	4169949	hypothetical protein
BY2G20-specific gene 771	Chromosome	-	4173640	4174539	putative secreted protein
BY2G20-specific gene 772	Chromosome	-	4174683	4176254	Histidinol phosphatase and related hydrolases of the PHP family
BY2G20-specific gene 773	Chromosome	-	4177104	4178339	Uncharacterized MFS-type transporter YnfM
BY2G20-specific gene 774	Chromosome	-	4180688	4181302	putative membrane-associated phospholipid phosphatase, PAP2 superfamily
BY2G20-specific gene 775	Chromosome	-	4183050	4183199	hypothetical protein
BY2G20-specific gene 776	Chromosome	+	4184741	4184932	hypothetical protein
BY2G20-specific gene 777	Chromosome	-	4186368	4187999	Putative phosphatase
BY2G20-specific gene 778	Chromosome	+	4188551	4188682	hypothetical protein
BY2G20-specific gene 779	Chromosome	+	4188734	4189681	hypothetical protein
BY2G20-specific gene 780	Chromosome	-	4189926	4190153	hypothetical protein
BY2G20-specific gene 781	Chromosome	+	4193856	4194011	hypothetical protein
BY2G20-specific gene 782	Chromosome	+	4223220	4223363	hypothetical protein
BY2G20-specific gene 783	Chromosome	-	4223448	4223915	Uncharacterized protein YbbK
BY2G20-specific gene 784	Chromosome	-	4224032	4224373	hypothetical protein
BY2G20-specific gene 785	Chromosome	-	4224544	4225014	hypothetical protein
BY2G20-specific gene 786	Chromosome	+	4225091	4225234	hypothetical protein
BY2G20-specific gene 787	Chromosome	-	4235384	4235497	hypothetical protein
BY2G20-specific gene 788	Chromosome	-	4265890	4266525	Rrf2-linked NADH-flavin reductase
BY2G20-specific gene 789	Chromosome	-	4287981	4290299	alpha-xylosidase (EC 3.2.1.177)
BY2G20-specific gene 790	Chromosome	+	4304658	4304783	hypothetical protein
BY2G20-specific gene 791	Chromosome	+	4323293	4323415	hypothetical protein
BY2G20-specific gene 792	Chromosome	-	4325571	4325687	hypothetical protein
BY2G20-specific gene 793	Chromosome	-	4345958	4349422	hypothetical protein
BY2G20-specific gene 794	Chromosome	+	4350013	4350147	hypothetical protein
BY2G20-specific gene 795	Chromosome	-	4350165	4350716	Putative reductase
BY2G20-specific gene 796	Chromosome	-	4351217	4351978	hypothetical protein
BY2G20-specific gene 797	Chromosome	-	4353866	4354054	hypothetical protein
BY2G20-specific gene 798	Chromosome	+	4363296	4363502	hypothetical protein
BY2G20-specific gene 799	Chromosome	-	4373748	4373873	hypothetical protein
BY2G20-specific gene 800	Chromosome	-	4375744	4375920	hypothetical protein
BY2G20-specific gene 801	Chromosome	-	4401146	4401265	hypothetical protein
BY2G20-specific gene 802	Chromosome	+	4402326	4402490	hypothetical protein
BY2G20-specific gene 803	Chromosome	-	4402495	4402647	hypothetical protein
BY2G20-specific gene 804	Chromosome	+	4411881	4413038	Oxidoreductase family protein
BY2G20-specific gene 805	Chromosome	+	4417268	4418359	hypothetical protein
BY2G20-specific gene 806	Chromosome	+	4418412	4419602	Galactosamine-6-phosphate isomerase AgaS
BY2G20-specific gene 807	Chromosome	+	4419629	4420480	Tagatose 1,6-bisphosphate aldolase (EC 4.1.2.40)	idu(1);N-Acetyl-Galactosamine_and_Galactosamine_Utilization
BY2G20-specific gene 808	Chromosome	+	4420488	4421456	Tagatose-6-phosphate kinase (EC 2.7.1.144)	idu(1);Lactose_and_Galactose_Uptake_and_Utilization idu(1);D-Tagatose_and_Galactitol_Utilization
BY2G20-specific gene 809	Chromosome	-	4430285	4430398	hypothetical protein
BY2G20-specific gene 810	Chromosome	-	4434734	4435606	ABC transporter, permease protein 2 (cluster 1, maltose/g3p/polyamine/iron)
BY2G20-specific gene 811	Chromosome	-	4435603	4436457	ABC transporter, permease protein 1 (cluster 1, maltose/g3p/polyamine/iron)
BY2G20-specific gene 812	Chromosome	-	4437397	4438509	ABC transporter, substrate-binding protein (cluster 1, maltose/g3p/polyamine/iron)
BY2G20-specific gene 813	Chromosome	+	4458329	4458442	hypothetical protein
BY2G20-specific gene 814	Chromosome	-	4473998	4474114	hypothetical protein
BY2G20-specific gene 815	Chromosome	+	4477969	4478112	hypothetical protein
BY2G20-specific gene 816	Chromosome	+	4486303	4486434	hypothetical protein
BY2G20-specific gene 817	Chromosome	+	4497124	4497573	Transcriptional regulator, AraC family
BY2G20-specific gene 818	Chromosome	-	4498755	4499984	hypothetical protein
BY2G20-specific gene 819	Chromosome	-	4500224	4500421	hypothetical protein
BY2G20-specific gene 820	Chromosome	-	4500938	4501075	hypothetical protein
BY2G20-specific gene 821	Chromosome	+	4501129	4501254	hypothetical protein
BY2G20-specific gene 822	Chromosome	+	4501838	4502512	hypothetical protein
BY2G20-specific gene 823	Chromosome	-	4502572	4502754	hypothetical protein
BY2G20-specific gene 824	Chromosome	+	4505000	4505383	hypothetical protein
BY2G20-specific gene 825	Chromosome	-	4505522	4506232	Transcriptional regulator, Crp/Fnr family	isu;Oxidative_stress
BY2G20-specific gene 826	Chromosome	+	4506336	4506677	hypothetical protein
BY2G20-specific gene 827	Chromosome	-	4506907	4507110	hypothetical protein
BY2G20-specific gene 828	Chromosome	-	4507501	4508955	Pyridoxal-dependent decarboxylase family protein (EC 4.1.1.-)
BY2G20-specific gene 829	Chromosome	+	4512825	4513691	RNA polymerase ECF-type sigma factor
BY2G20-specific gene 830	Chromosome	-	4513886	4514407	Dienelactone hydrolase family protein
BY2G20-specific gene 831	Chromosome	-	4525804	4525959	hypothetical protein
BY2G20-specific gene 832	Chromosome	-	4535866	4536522	hypothetical protein
BY2G20-specific gene 833	Chromosome	+	4548553	4549296	hypothetical protein
BY2G20-specific gene 834	Chromosome	+	4549604	4551340	Purple acid phosphatase/fibronectin domain protein
BY2G20-specific gene 835	Chromosome	+	4552036	4552236	hypothetical protein
BY2G20-specific gene 836	Chromosome	-	4552333	4552449	hypothetical protein
BY2G20-specific gene 837	Chromosome	+	4552871	4552987	hypothetical protein
BY2G20-specific gene 838	Chromosome	-	4553044	4553595	hypothetical protein
BY2G20-specific gene 839	Chromosome	-	4555151	4555264	hypothetical protein
BY2G20-specific gene 840	Chromosome	-	4555392	4555550	putative decarboxylase
BY2G20-specific gene 841	Chromosome	-	4565702	4565854	hypothetical protein
BY2G20-specific gene 842	Chromosome	+	4566054	4566575	hypothetical protein
BY2G20-specific gene 843	Chromosome	-	4575623	4575745	hypothetical protein
BY2G20-specific gene 844	Chromosome	-	4577504	4577671	hypothetical protein
BY2G20-specific gene 845	Chromosome	-	4577749	4577868	hypothetical protein
BY2G20-specific gene 846	Chromosome	+	4586435	4586593	hypothetical protein
BY2G20-specific gene 847	Chromosome	-	4586770	4586919	hypothetical protein
BY2G20-specific gene 848	Chromosome	-	4614817	4616208	Catalyzes the cleavage of p-aminobenzoyl-glutamate to p-aminobenzoate and glutamate, subunit B
BY2G20-specific gene 849	Chromosome	-	4616227	4617645	Catalyzes the cleavage of p-aminobenzoyl-glutamate to p-aminobenzoate and glutamate, subunit B
BY2G20-specific gene 850	Chromosome	-	4617699	4619312	Oligopeptide ABC transporter, substrate-binding protein OppA (TC 3.A.1.5.1)
BY2G20-specific gene 851	Chromosome	+	4628505	4628618	hypothetical protein
BY2G20-specific gene 852	Chromosome	+	4629242	4629394	hypothetical protein
BY2G20-specific gene 853	Chromosome	-	4641830	4641955	hypothetical protein
BY2G20-specific gene 854	Chromosome	-	4660033	4660212	hypothetical protein
BY2G20-specific gene 855	Chromosome	-	4665463	4665585	hypothetical protein
BY2G20-specific gene 856	Chromosome	+	4665690	4665902	hypothetical protein
BY2G20-specific gene 857	Chromosome	+	4665930	4666118	hypothetical protein
BY2G20-specific gene 858	Chromosome	+	4666122	4666334	hypothetical protein
BY2G20-specific gene 859	Chromosome	-	4674618	4674866	hypothetical protein
BY2G20-specific gene 860	Chromosome	+	4683708	4683833	hypothetical protein
BY2G20-specific gene 861	Chromosome	-	4696741	4696878	hypothetical protein
BY2G20-specific gene 862	Chromosome	-	4711710	4712543	L-fuconolactone hydrolase	isu;L-fucose_utilization_temp
BY2G20-specific gene 863	Chromosome	-	4712595	4713026	L-fucose mutarotase (EC 5.1.3.29)
BY2G20-specific gene 864	Chromosome	-	4713041	4713943	Fumarylacetoacetate hydrolase family protein	idu(3);Gentisate_degradation idu(3);Salicylate_and_gentisate_catabolism
BY2G20-specific gene 865	Chromosome	-	4714778	4715572	Oxidoreductase, short-chain dehydrogenase/reductase family
BY2G20-specific gene 866	Chromosome	-	4715594	4716754	Altronate dehydratase (EC 4.2.1.7)
BY2G20-specific gene 867	Chromosome	-	4716741	4718489	hypothetical protein
BY2G20-specific gene 868	Chromosome	-	4718629	4719921	alpha-L-fucosidase (EC 3.2.1.51)
BY2G20-specific gene 869	Chromosome	+	4726568	4728787	hypothetical protein
BY2G20-specific gene 870	Chromosome	-	4728854	4731958	hypothetical protein
BY2G20-specific gene 871	Chromosome	-	4732222	4733118	hypothetical protein
BY2G20-specific gene 872	Chromosome	-	4734124	4736145	hypothetical protein
BY2G20-specific gene 873	Chromosome	-	4741804	4742559	hypothetical protein
BY2G20-specific gene 874	Chromosome	-	4748382	4748633	Mannose-6-phosphate isomerase (EC 5.3.1.8)	idu(1);Mannose_Metabolism
BY2G20-specific gene 875	Chromosome	-	4748676	4749842	hypothetical protein
BY2G20-specific gene 876	Chromosome	-	4749930	4750043	hypothetical protein
BY2G20-specific gene 877	Chromosome	-	4750093	4752396	hypothetical protein
BY2G20-specific gene 878	Chromosome	-	4752487	4753791	hypothetical protein
BY2G20-specific gene 879	Chromosome	-	4754827	4755954	hypothetical protein
BY2G20-specific gene 880	Chromosome	-	4756857	4758116	hypothetical protein
BY2G20-specific gene 881	Chromosome	+	4773050	4773199	hypothetical protein
BY2G20-specific gene 882	Chromosome	-	4779963	4780082	hypothetical protein
BY2G20-specific gene 883	Chromosome	-	4780098	4780235	hypothetical protein
BY2G20-specific gene 884	Chromosome	-	4780284	4780421	hypothetical protein
BY2G20-specific gene 885	Chromosome	-	4780544	4780681	hypothetical protein
BY2G20-specific gene 886	Chromosome	+	4780732	4780917	hypothetical protein
BY2G20-specific gene 887	Chromosome	+	4791700	4791822	hypothetical protein
BY2G20-specific gene 888	Chromosome	-	4801940	4803256	alpha-ketoglutarate permease, putative
BY2G20-specific gene 889	Chromosome	-	4825237	4825425	hypothetical protein
BY2G20-specific gene 890	Chromosome	+	4830900	4831022	hypothetical protein
BY2G20-specific gene 891	Chromosome	+	4838884	4839000	hypothetical protein
BY2G20-specific gene 892	Chromosome	-	4885328	4885561	hypothetical protein
BY2G20-specific gene 893	Chromosome	-	4885905	4886075	hypothetical protein
BY2G20-specific gene 894	Chromosome	-	4892110	4892304	hypothetical protein
BY2G20-specific gene 895	Chromosome	-	4921006	4922007	2-keto-3-deoxygluconate permease (KDG permease)	icw(2);D-Galacturonate_and_D-Glucuronate_Utilization
BY2G20-specific gene 896	Chromosome	+	4957871	4958095	hypothetical protein
BY2G20-specific gene 897	Chromosome	-	4962173	4962289	hypothetical protein
BY2G20-specific gene 898	Chromosome	-	4978396	4979064	hypothetical protein
BY2G20-specific gene 899	Chromosome	-	4979171	4979308	hypothetical protein
BY2G20-specific gene 900	Chromosome	-	4984285	4984428	hypothetical protein
BY2G20-specific gene 901	Chromosome	+	4991775	4993886	hypothetical protein
BY2G20-specific gene 902	Chromosome	-	4995666	4995812	hypothetical protein
BY2G20-specific gene 903	Chromosome	-	4995830	4996639	hypothetical protein
BY2G20-specific gene 904	Chromosome	-	4997006	4997347	hypothetical protein
BY2G20-specific gene 905	Chromosome	-	4998586	4998801	hypothetical protein
BY2G20-specific gene 906	Chromosome	-	4998824	4999027	hypothetical protein
BY2G20-specific gene 907	Chromosome	-	4999260	4999373	hypothetical protein
BY2G20-specific gene 908	Chromosome	-	5002328	5002903	hypothetical protein
BY2G20-specific gene 909	Chromosome	-	5002887	5004428	hypothetical protein
BY2G20-specific gene 910	Chromosome	-	5005329	5006387	hypothetical protein
BY2G20-specific gene 911	Chromosome	-	5006704	5006937	hypothetical protein
BY2G20-specific gene 912	Chromosome	-	5007086	5008135	hypothetical protein
BY2G20-specific gene 913	Chromosome	-	5016180	5016851	Predicted N-ribosylNicotinamide CRP-like regulator	idu(1);NAD_and_NADP_cofactor_biosynthesis_global
BY2G20-specific gene 914	Chromosome	+	5016933	5018105	hypothetical protein
BY2G20-specific gene 915	Chromosome	-	5047057	5047284	16S rRNA (guanine(527)-N(7))-methyltransferase (EC 2.1.1.170)
