# Supplementary material for: Metabacillus dongyingensis sp. nov. Is Represented by the Plant Growth-Promoting Bacterium BY2G20 Isolated from Saline-Alkaline Soil and Enhances the Growth of Zea mays L. under Salt Stress
Source: mSystems. 2022 Mar 1;7(2):e01426-21. doi: 10.1128/msystems.01426-21 (PMC9040632; doi:10.1128/msystems.01426-21)
Supplement: TABLE S6 [file msystems.01426-21-st006.xlsx]

## Sheet: pairwise orthologs KaKs > 1
Pairwise orthologs	Metabacillus dongyingensis BY2G20						Metabacillus idriensis DSM-19097T						Ka	Ks	Ka/Ks rate
	Location	Strain	Strand	Start	End	Function	Location_ID	Strain	Strand	Start	End	Function
pairwise ortholog 1	Chromosome	BY2G20	+	295869	296219	hypothetical protein	CAJGAA010000013.1	Metabacillus idriensis DSM-19097	+	50464	52590	hypothetical protein	4.17551	1.76107	2.37101
pairwise ortholog 2	Chromosome	BY2G20	-	449342	449863	hypothetical protein	CAJGAA010000004.1	Metabacillus idriensis DSM-19097	+	243159	243353	hypothetical protein	3.68841	2.77204	1.33058
pairwise ortholog 3	Chromosome	BY2G20	+	475330	475449	hypothetical protein	CAJGAA010000004.1	Metabacillus idriensis DSM-19098	-	223844	223963	hypothetical protein	0.143233	3.20072e-05	4475.01
pairwise ortholog 4	Chromosome	BY2G20	+	615583	615732	hypothetical protein	CAJGAA010000002.1	Metabacillus idriensis DSM-19099	+	392690	393820	hypothetical protein	2.31066	1.40243	1.64761
pairwise ortholog 5	Chromosome	BY2G20	+	853617	853742	hypothetical protein	CAJGAA010000001.1	Metabacillus idriensis DSM-19100	+	155561	158086	Cyanophycinase (EC 3.4.15.6) dimer	3.38038	1.05454	3.20555
pairwise ortholog 6	Chromosome	BY2G20	+	888062	888964	hypothetical protein	CAJGAA010000001.1	Metabacillus idriensis DSM-19101	+	182644	182829	hypothetical protein	4.16166	0.938108	4.43622
pairwise ortholog 7	Chromosome	BY2G20	+	1147605	1147760	hypothetical protein	CAJGAA010000001.1	Metabacillus idriensis DSM-19102	+	373265	374035	hypothetical protein	3.40855	2.65796	1.28239
pairwise ortholog 8	Chromosome	BY2G20	+	1510952	1513753	Pullulanase (EC 3.2.1.41)	CAJGAA010000001.1	Metabacillus idriensis DSM-19103	+	701434	704511	Pullulanase (EC 3.2.1.41)	5.68887	2.63072	2.16248
pairwise ortholog 9	Chromosome	BY2G20	-	1800456	1801391	Cell envelope-associated transcriptional attenuator LytR-CpsA-Psr, subfamily F1	CAJGAA010000001.1	Metabacillus idriensis DSM-19104	-	938850	939452	Cell envelope-associated transcriptional attenuator LytR-CpsA-Psr, subfamily F1	3.93737	2.17269	1.81221
pairwise ortholog 10	Chromosome	BY2G20	+	2197939	2198178	hypothetical protein	CAJGAA010000001.1	Metabacillus idriensis DSM-19105	+	1355543	1356814	hypothetical protein	3.84431	2.37423	1.61918
pairwise ortholog 11	Chromosome	BY2G20	+	2371581	2372024	hypothetical protein	CAJGAA010000006.1	Metabacillus idriensis DSM-19106	-	61032	61166	hypothetical protein	3.67017	3.6202	1.0138
pairwise ortholog 12	Chromosome	BY2G20	+	2400426	2400914	hypothetical protein	CAJGAA010000005.1	Metabacillus idriensis DSM-19107	+	87274	87417	hypothetical protein	1.57664	1.32266	1.19202
pairwise ortholog 13	Chromosome	BY2G20	-	2762455	2764077	Cobalt-precorrin-3 C(17)-methyltransferase (EC 2.1.1.272) / Cobalt-factor III reductase	CAJGAA010000002.1	Metabacillus idriensis DSM-19108	+	576839	577465	Sulfite reductase, assimilatory-type (EC 1.8.-.-)	2.33835	1.63326	1.43171
pairwise ortholog 14	Chromosome	BY2G20	-	2863643	2863834	hypothetical protein	CAJGAA010000001.1	Metabacillus idriensis DSM-19109	-	1781566	1782090	hypothetical protein	3.6131	1.3397	2.69695
pairwise ortholog 15	Chromosome	BY2G20	-	3178583	3179149	probable serine/threonine specific protein phosphatase protein( EC:3.1.3.16 )	CAJGAA010000005.1	Metabacillus idriensis DSM-19110	+	14713	15534	hypothetical protein	2.65784	1.74599	1.52226
pairwise ortholog 16	Chromosome	BY2G20	-	3225032	3225832	Hydrolase, alpha/beta fold family	CAJGAA010000008.1	Metabacillus idriensis DSM-19111	-	20849	21319	Hydrolase, alpha/beta fold family	3.49963	1.67283	2.09205
pairwise ortholog 17	Chromosome	BY2G20	-	3723080	3723613	hypothetical protein	CAJGAA010000003.1	Metabacillus idriensis DSM-19112	+	342354	343172	hypothetical protein	4.32313	1.17128	3.69096
pairwise ortholog 18	Chromosome	BY2G20	-	3725392	3725526	hypothetical protein	CAJGAA010000003.1	Metabacillus idriensis DSM-19113	+	338189	339394	Type IV fimbrial assembly protein PilC	3.46184	2.57386	1.345
pairwise ortholog 19	Chromosome	BY2G20	+	3725617	3725913	hypothetical protein	CAJGAA010000003.1	Metabacillus idriensis DSM-19114	-	330892	332520	hypothetical protein	3.83743	1.41297	2.71587
pairwise ortholog 20	Chromosome	BY2G20	+	4047701	4047952	hypothetical protein	CAJGAA010000010.1	Metabacillus idriensis DSM-19115	+	11762	12286	hypothetical protein	3.71818	2.77929	1.33782
pairwise ortholog 21	Chromosome	BY2G21	-	4217571	4218068	Proton/sodium-glutamate symport protein	CAJGAA010000002.1	Metabacillus idriensis DSM-19116	+	888444	889679	Proton/sodium-glutamate symport protein	4.4237	2.09525	2.1113
