# Supplementary material for: Metabacillus dongyingensis sp. nov. Is Represented by the Plant Growth-Promoting Bacterium BY2G20 Isolated from Saline-Alkaline Soil and Enhances the Growth of Zea mays L. under Salt Stress
Source: mSystems. 2022 Mar 1;7(2):e01426-21. doi: 10.1128/msystems.01426-21 (PMC9040632; doi:10.1128/msystems.01426-21)
Supplement: TABLE S7 [file msystems.01426-21-st007.xlsx]

## Sheet: Saline-alkaline-related genes
Genes identified in the BY2G20 genome with predicted functions in adaptation to high alkalinity and salinity
Functional category	ORF	Gene	Product	Strand	Location	Start	End
Proline synthesis	ORF446	proC	pyrroline-5-carboxylate reductase [EC:1.5.1.2]	+	Chromosome	464806	465648
	ORF447	proB	glutamate 5-kinase [EC:2.7.2.11]	+	Chromosome	465697	466812
	ORF448	proA	glutamate-5-semialdehyde dehydrogenase [EC:1.2.1.41]	+	Chromosome	466835	468100
	ORF1496	proB	glutamate 5-kinase [EC:2.7.2.11]	+	Chromosome	1463502	1464593
	ORF1497	proA	glutamate-5-semialdehyde dehydrogenase [EC:1.2.1.41]	+	Chromosome	1464609	1465856
Glycine betaine / Proline transport	ORF185	proW	glycine betaine/proline transport system permease protein	-	Chromosome	192818	194551
	ORF185	proX	glycine betaine/proline transport system substrate-binding protein	-	Chromosome	192818	194551
	ORF186	proV	glycine betaine/proline transport system ATP-binding protein [EC:7.6.2.9]	-	Chromosome	194552	195757
	ORF315	opuA	osmoprotectant transport system ATP-binding protein [EC:7.6.2.9]	+	Chromosome	1659826	1660773
	ORF315	opuBC	osmoprotectant transport system substrate-binding protein	+	Chromosome	1660777	1662297
	ORF326	opuE	solute:Na+ symporter, SSS family	-	Chromosome	349541	351022
	ORF538	opuE	solute:Na+ symporter, SSS family	-	Chromosome	543901	545391
	ORF3098	opuE	solute:Na+ symporter, SSS family	+	Chromosome	2944231	2945646
K+/H+ antiporter	ORF874	nhaP	potassium/hydrogen antiporter	+	Chromosome	885796	887265
	ORF385	nhaC	Na+:H+ antiporter, NhaC family	+	Chromosome	407995	409404	absent in M. idriensis DSM-19097
Na+/H+ antiporter	ORF893	nhaC	Na+:H+ antiporter, NhaC family	-	Chromosome	902602	904005
	ORF184	nhaH	Na+:H+ antiporter, NhaH family	+	Chromosome	191611	192771
	ORF872	nhaH	Na+:H+ antiporter, NhaH family	-	Chromosome	883757	884941
	ORF3865	nhaH	Na+:H+ antiporter, NhaH family	-	Chromosome	3663513	3664574
	ORF4496	nhaH	Na+:H+ antiporter, NhaH family	-	Chromosome	4278513	4279628
	ORF4461	mrpA	mnhA, mrpA; multicomponent Na+:H+ antiporter subunit A	+	Chromosome	4246184	4248574
	ORF4462	mrpB	mnhB, mrpB; multicomponent Na+:H+ antiporter subunit B	+	Chromosome	4248571	4249008
	ORF4463	mrpC	mnhC, mrpC; multicomponent Na+:H+ antiporter subunit C	+	Chromosome	4249008	4249349
	ORF4464	mrpD	mnhD, mrpD; multicomponent Na+:H+ antiporter subunit D	+	Chromosome	4249342	4250823
	ORF4465	mrpE	mnhE, mrpE; multicomponent Na+:H+ antiporter subunit E	+	Chromosome	4250829	4251305
	ORF4466	mrpF	mnhF, mrpF; multicomponent Na+:H+ antiporter subunit F	+	Chromosome	4251305	4251589
	ORF4467	mrpG	mnhG, mrpG; multicomponent Na+:H+ antiporter subunit G	+	Chromosome	4251573	4251932
NH4+/H+ antiporter	ORF1211	amhT	monovalent cation:H+ antiporter-2, CPA2 family	+	Chromosome	1222815	1224668
	ORF3417	amhT	monovalent cation:H+ antiporter-2, CPA2 family	-	Chromosome	3275924	3277153	absent in M. idriensis DSM-19097
Ca2+/H+ antiporter	ORF629	chaA	Ca2+:H+ antiporter	+	Chromosome	629595	630647
Na+ transporter	ORF444	natA	sodium transport system ATP-binding protein [EC:7.2.2.4]	+	Chromosome	462522	463271	absent in M. idriensis DSM-19097
	ORF445	natB	sodium transport system permease protein	+	Chromosome	463261	464418
K+ transporter	ORF1846	ktrD	trk/ktr system potassium uptake protein	+	Chromosome	1796839	1798185
	ORF2073	ktrC	trk/ktr system potassium uptake protein	+	Chromosome	2006030	2006692
	ORF4612	ktrB	trk/ktr system potassium uptake protein	-	Chromosome	4385726	4387060
	ORF4613	ktrA	trk/ktr system potassium uptake protein	-	Chromosome	4387061	4387717
	ORF4621	kdpC	potassium-transporting ATPase KdpC subunit	-	Chromosome	4396688	4397272	absent in M. idriensis DSM-19097
	ORF4622	kdpB	potassium-transporting ATPase ATP-binding subunit [EC:7.2.2.6]	-	Chromosome	4397306	4399429
	ORF4623	kdpA	potassium-transporting ATPase potassium-binding subunit	-	Chromosome	4399451	4401127
Phosphate uptake	ORF3756	pstB	pstB; phosphate transport system ATP-binding protein [EC:7.3.2.1]	-	Chromosome	3563307	3564134
	ORF3757	pstA	pstA; phosphate transport system permease protein	-	Chromosome	3564169	3565047
	ORF3758	pstC	pstC; phosphate transport system permease protein	-	Chromosome	3565049	3565990
	ORF3759	pstS	pstS; phosphate transport system substrate-binding protein	-	Chromosome	3566063	3567037
Amino acid decarboxylase	ORF2095	speA	aspartate 1-decarboxylase	-	Chromosome	2024139	2025611
	ORF2631	cobD	threonine-phosphate decarboxylase [EC:4.1.1.81]	-	Chromosome	2508048	2509118
	ORF3469	panD	speA; arginine decarboxylase [EC:4.1.1.19]	-	Chromosome	3317561	3317944
Glutamate uptake	ORF1343	gltP	proton glutamate symport protein	-	Chromosome	1342650	1343936
	ORF4627	gltP	proton glutamate symport protein	-	Chromosome	4402698	4403948
Trehalose uptake	ORF608	treP	trehalose PTS system EIIBC or EIIBCA component [EC:2.7.1.201]	-	Chromosome	609225	610640
F0F1-type ATP synthase	ORF5034	atpC	ATP synthase epsilon chain (EC 3.6.3.14)	-	Chromosome	4803520	4803924
	ORF5035	atpD	ATP synthase beta chain (EC 3.6.3.14)	-	Chromosome	4803950	4805371
	ORF5036	atpG	ATP synthase gamma chain (EC 3.6.3.14)	-	Chromosome	4805441	4806298
	ORF5037	atpA	ATP synthase alpha chain (EC 3.6.3.14)	-	Chromosome	4806384	4807892
	ORF5038	atpH	ATP synthase delta chain (EC 3.6.3.14)	-	Chromosome	4807908	4808453
	ORF5039	atpF	ATP synthase F0 sector subunit b (EC 3.6.3.14)	-	Chromosome	4808450	4808968
	ORF5040	atpE	ATP synthase F0 sector subunit c (EC 3.6.3.14)	-	Chromosome	4809136	4809348
	ORF5041	atpB	ATP synthase F0 sector subunit a (EC 3.6.3.14)	-	Chromosome	4809415	4810125

## Sheet: IAA synthesis-related genes
Genes identified in the BY2G20 genome that are putatively involved in the Trp-dependent IAA production
ORF	Enzymes	Gene	IAA pathway& step	Function	KO No.	Location	Strand	Start	End	Publication
ORF208	Indole-3-acetaldehyde dehydrogenase	aldh	IPyA-step3&TAM-step3	aldehyde dehydrogenase (NAD+) [EC:1.2.1.3]	K00128	Chromosome	+	216917	218296	Zhang et al.
ORF771	Nitrilase	yhcX	IAN	carbon-nitrogen hydrolase	NA	Chromosome	+	781807	783351	Shao et al.
ORF2388	Monoamine oxidase	mao	TAM-step2	monoamine oxidase [EC:1.4.3.4]	K00274	Chromosome	+	2308591	2310063	Zhang et al.
ORF2922	Indole-3-acetaldehyde dehydrogenase	aldh	IPyA-step3&TAM-step3	aldehyde dehydrogenase (NAD+) [EC:1.2.1.3]	K00128	Chromosome	+	2790396	2791883	Zhang et al.
